# Supplementary material for: Wnt signalosome assembly is governed by conformational flexibility of Axin and by the AP2 clathrin adaptor
Source: Nat Commun. 2025 May 21;16:4718. doi: 10.1038/s41467-025-59984-9 (PMC12095580; doi:10.1038/s41467-025-59984-9)
Supplement: Supplementary file 4 — Source Data [file 41467_2025_59984_MOESM4_ESM.zip]

Archive with 4 entries (3 files):
- Bienz Source Data/
- Bienz Source Data/Bienz Source Data 1_Figures.xlsx
- Bienz Source Data/Bienz Source Data 2_BioID_TurboID.xlsx
- Bienz Source Data/Bienz Source Data_blots.pdf
