# Supplementary material for: Wnt signalosome assembly is governed by conformational flexibility of Axin and by the AP2 clathrin adaptor
Source: Nat Commun. 2025 May 21;16:4718. doi: 10.1038/s41467-025-59984-9 (PMC12095580; doi:10.1038/s41467-025-59984-9)
Supplement: Supplementary file 4 — Source Data [file 41467_2025_59984_MOESM4_ESM.zip › Bienz Source Data/Bienz Source Data 1_Figures.xlsx]

## Sheet: Fig. 6a
Axin1 DED3 endogenous mutants
		Control		Wnt3a		Control	Wnt3a	Control	Wnt3a
		SuperTOP	Renilla	SuperTOP	Renilla	SuperTOP/Ren	SuperTOP/Ren	Normalised	Normalised
Expt 1	Axin2 KO	62	154357	2932	81434	0.000401666	0.0360046	1.1156	100
	DED3 c16	80	75243	1195	80259	0.00106322	0.0148893	2.95302	41.3539
	S>A c28	195	127402	307	117567	0.00153059	0.00261128	4.25109	7.25262
	S>A c29	110	54074	725	74487	0.00203425	0.00973324	5.64997	27.0333
Expt 2	Axin2 KO	64	165482	4319	140137	0.000386749	0.0308198	1.25487	100
	DED3 c16	160	89450	1085	81810	0.00178871	0.0132624	5.80376	43.0321
	DED3 c32	75	59200	734	80800	0.00126689	0.00908416	4.11064	29.475
	S>A c28	91	76381	473	85672	0.0011914	0.00552106	3.86568	17.914
	S>A c29	146	250640	1085	240381	0.000582509	0.00451367	1.89004	14.6453
	S>A c42	2081	1343740	11012	1152100	0.00154866	0.0095582	5.02489	31.0131
Expt 3	Axin2 KO	71	182394	2915	145637	0.000389267	0.0200155	1.94483	100
	DED3 c16	132	161778	2804	183222	0.000815933	0.0153038	4.0765	76.4599
	DED3 c32	92	153360	2721	186558	0.000599896	0.0145853	2.99715	72.8698
	S>A c28	133	216410	1506	241189	0.000614574	0.00624407	3.07049	31.1961
Expt 4	Axin2 KO	117	11475	885	13725	0.0101961	0.0644809	15.8126	100
	DED3 c32	16	11546	368	15848	0.00138576	0.0232206	2.1491	36.0116
	S>A c42	33	17056	429	20703	0.0019348	0.0207216	3.00058	32.1361
Expt 5	Axin2 KO	142	357110	6951	380959	0.000397637	0.0182461	2.1793	100
	S>A c29	1682	1751005	6386	1510551	0.000960591	0.0042276	5.26465	23.1699
	S>A c42	1408	1001192	10325	913484	0.00140632	0.0113029	7.70755	61.947
Summary DED3
	Average	Average	Average	SEM	SEM	SEM
	Axin2 KO	DED3 c16	DED3 c32	Axin2 KO	DED3 c16	DED3 c32
control	5.03196	4.27776	3.08563	3.5981	0.829068	0.567971
Wnt3a	100	53.6153	46.1188	0	11.4326	13.508
	0.86	1.1156
	0.84	1.25487
	0.86	1.94483
	0.84	15.8126
	1.12	100
	1.14	100
	1.16	100
	1.18	100
	1.84	2.95302
	1.86	5.80376
	1.88	4.0765
	2.14	41.3539
	2.14	43.0321
	2.14	76.4599
	2.84	4.11064
	2.88	2.99715
	2.86	2.1491
	3.14	29.475
	3.14	72.8698
	3.14	36.0116

## Sheet: Fig. 6b
Axin1 S>A endogenous mutants
		Control		Wnt3a		Control	Wnt3a	Control	Wnt3a
		SuperTOP	Renilla	SuperTOP	Renilla	SuperTOP/Ren	SuperTOP/Ren	Normalised	Normalised
Expt 1	Axin2 KO	62	154357	2932	81434	0.000401666	0.0360046	1.1156	100
	DED3 c16	80	75243	1195	80259	0.00106322	0.0148893	2.95302	41.3539
	S>A c28	195	127402	307	117567	0.00153059	0.00261128	4.25109	7.25262
	S>A c29	110	54074	725	74487	0.00203425	0.00973324	5.64997	27.0333
Expt 2	Axin2 KO	64	165482	4319	140137	0.000386749	0.0308198	1.25487	100
	DED3 c16	160	89450	1085	81810	0.00178871	0.0132624	5.80376	43.0321
	DED3 c32	75	59200	734	80800	0.00126689	0.00908416	4.11064	29.475
	S>A c28	91	76381	473	85672	0.0011914	0.00552106	3.86568	17.914
	S>A c29	146	250640	1085	240381	0.000582509	0.00451367	1.89004	14.6453
	S>A c42	2081	1343740	11012	1152100	0.00154866	0.0095582	5.02489	31.0131
Expt 3	Axin2 KO	71	182394	2915	145637	0.000389267	0.0200155	1.94483	100
	DED3 c16	132	161778	2804	183222	0.000815933	0.0153038	4.0765	76.4599
	DED3 c32	92	153360	2721	186558	0.000599896	0.0145853	2.99715	72.8698
	S>A c28	133	216410	1506	241189	0.000614574	0.00624407	3.07049	31.1961
Expt 4	Axin2 KO	117	11475	885	13725	0.0101961	0.0644809	15.8126	100
	DED3 c32	16	11546	368	15848	0.00138576	0.0232206	2.1491	36.0116
	S>A c42	33	17056	429	20703	0.0019348	0.0207216	3.00058	32.1361
Expt 5	Axin2 KO	142	357110	6951	380959	0.000397637	0.0182461	2.1793	100
	S>A c29	1682	1751005	6386	1510551	0.000960591	0.0042276	5.26465	23.1699
	S>A c42	1408	1001192	10325	913484	0.00140632	0.0113029	7.70755	61.947
Summary SA										Summary SA
	Average	Average	Average	Average	SEM	SEM	SEM	SEM			Average	Average	Average	SEM	SEM	SEM
	Axin2 KO	S>A c28	S>A c29	S>A c42	Axin2 KO	S>A c28	S>A c29	S>A c42			Axin2 KO	S>A c28	S>A c42	Axin2 KO	S>A c28	S>A c42
control	4.46143	3.72909	4.26822	6.03571	2.84487	0.347586	1.19428	1.36321		control	4.46143	3.72909	6.03571	2.84487	0.347586	1.36321
Wnt3a	100	18.7876	21.6162	41.6987	0	6.92568	3.65951	10.1293		Wnt3a	100	18.7876	41.6987	0	6.92568	10.1293
	0.86	1.1156									0.86	1.1156
	0.84	1.25487									0.84	1.25487
	0.86	1.94483									0.86	1.94483
	0.88	2.1793									0.88	2.1793
	0.84	15.8126									0.84	15.8126
	1.12	100									1.12	100
	1.14	100									1.14	100
	1.16	100									1.16	100
	1.18	100									1.18	100
	1.2	100									1.2	100
	1.84	4.25109									1.84	4.25109
	1.86	3.86568									1.86	3.86568
	1.88	3.07049									1.88	3.07049
	2.14	7.25262									2.14	7.25262
	2.14	17.914									2.14	17.914
	2.14	31.1961									2.14	31.1961
	2.84	5.64997									2.84	5.02489
	2.88	1.89004									2.88	3.00058
	2.86	5.26465									2.86	7.70755
	3.14	27.0333									3.14	31.0131
	3.14	14.6453									3.14	32.1361
	3.14	23.1699									3.14	61.947
	3.84	5.02489
	3.84	3.00058
	3.84	7.70755
	4.14	31.0131
	4.14	32.1361
	4.14	61.947

## Sheet: Fig. 6c 
Axin1 RKR>A endogenous mutants
		Control		Wnt3a		Control	Wnt3a	Control	Wnt3a
		SuperTOP	Renilla	SuperTOP	Renilla	SuperTOP/Ren	SuperTOP/Ren	Normalised	Normalised
Expt 1	Axin2 KO	14	35711	695	38095	0.000392036	0.0182439	2.14887	100
	RKR>A c6	26	19644	1606	28207	0.00132356	0.0569362	7.25482	312.084
	RKR>A c2	26	14283	1161	17013	0.00182035	0.0682419	9.97785	374.054
Expt 2	Axin2 KO	117	11475	885	13725	0.0101961	0.0644809	15.8126	100
	RKR c6	312	14437	2306	14192	0.0216111	0.162486	33.5156	251.991
	DED3 c32	16	11546	368	15848	0.00138576	0.0232206	2.1491	36.0116
	S>A c42	33	17056	429	20703	0.0019348	0.0207216	3.00058	32.1361
Expt 3	Axin2 KO	64	165482	4319	140137	0.000386749	0.0308198	1.25487	100
	RKR>A c6	180	115948	8870	79787	0.00155242	0.111171	5.03708	360.712
	RKR>A c2	171	30383	14070	91732	0.00562815	0.153382	18.2614	497.672
	DED3 c16	80	75243	1195	80259	0.00106322	0.0148893	3.4498	48.3107
	S>A c28	195	127402	307	117567	0.00153059	0.00261128	4.96624	8.47271
	S>A c29	110	54074	725	74487	0.00203425	0.00973324	6.60045	31.5811
Expt 4	Axin2 KO	94	32100	2034	87182	0.00292835	0.0233305	12.5516	100
	RKR>A c2	146	15196	3082	32315	0.00960779	0.0953737	41.1812	408.794
Summary
	Average	Average	Average	SEM	SEM	SEM
	Axin2 KO	RKR>A c2	RKR>A c6	Axin2 KO	RKR>A c2	RKR>A c6
control	7.94197	23.1402	15.2692	3.66824	9.3321	9.14564
Wnt3a	100	426.84	308.263	0	36.8083	31.4433
	0.86	2.14887
	0.84	15.8126
	0.86	1.25487
	0.88	12.5516
	1.12	100
	1.14	100
	1.16	100
	1.18	100
	1.84	9.97785
	1.86	18.2614
	1.88	41.1812
	2.14	374.054
	2.14	497.672
	2.14	408.794
	2.84	7.25482
	2.88	33.5156
	2.86	5.03708
	3.14	312.084
	3.14	360.712
	3.14	251.991

## Sheet: Fig.6d
Axin1 P372A endogenous mutants
		Control		Wnt3a		Control	Wnt3a	Control	Wnt3a
		SuperTOP	Renilla	SuperTOP	Renilla	SuperTOP/Ren	SuperTOP/Ren	Normalised	Normalised
Expt 1	Axin2 KO	14	35711	695	38095	0.000392036	0.0182439	2.14887	100
	P372A c26	29	30270	2716	30488	0.000958044	0.0890842	5.25132	488.297
	P372A c64	11	15318	2129	32229	0.000718109	0.0660585	3.93617	362.086
Expt 2	Axin2 KO	117	11475	885	13725	0.0101961	0.0644809	15.8126	100
	P372A c26	214	19907	5187	24445	0.01075	0.212191	16.6716	329.075
	DED3 c32	16	11546	368	15848	0.00138576	0.0232206	2.1491	36.0116
	S>A c42	33	17056	429	20703	0.0019348	0.0207216	3.00058	32.1361
Expt 3	Axin2 KO	62	154357	2932	81434	0.000401666	0.0360046	1.1156	100
	P372A c26	38	40899	3458	23934	0.000929118	0.144481	2.58055	401.284
	P372A c64	230	182821	12133	82770	0.00125806	0.146587	3.49417	407.134
	DED3 c16	80	75243	1195	80259	0.00106322	0.0148893	2.95302	41.3539
	S>A c28	195	127402	307	117567	0.00153059	0.00261128	4.25109	7.25262
	S>A c29	110	54074	725	74487	0.00203425	0.00973324	5.64997	27.0333
Expt 4	Axin2 KO	94	32100	2034	87182	0.00292835	0.0233305	12.5516	100
	P372A c64	232	57823	7174	82698	0.00401224	0.0867494	17.1974	371.828
Summary
	Average	Average	Average	SEM	SEM	SEM
	Axin2 KO	P372A c26	P372A c64	Axin2 KO	P372A c26	P372A c64
control	7.90715	8.16782	8.20925	3.68951	4.32122	4.49589
Wnt3a	100	406.219	380.349	0	46.0295	13.6843
	0.86	2.14887
	0.84	15.8126
	0.86	1.1156
	0.88	12.5516
	1.12	100
	1.14	100
	1.16	100
	1.18	100
	1.84	5.25132
	1.86	16.6716
	1.88	2.58055
	2.14	488.297
	2.14	329.075
	2.14	401.284
	2.84	3.93617
	2.88	3.49417
	2.86	17.1974
	3.14	362.086
	3.14	407.134
	3.14	371.828

## Sheet: Fig. 6e
Axin1 RR>D endogenous mutants
		Control		Wnt3a		Control	Wnt3a	Control	Wnt3a
		SuperTOP	Renilla	SuperTOP	Renilla	SuperTOP/Ren	SuperTOP/Ren	Normalised	Normalised
Expt 1	Axin2 KO	69	42363	3361	75522	0.00162878	0.0445036	3.65988	100
	RR>DD c10	141	28325	2077	31108	0.00497793	0.0667674	11.1855	150.027
	RR>DD c18	102	35512	2863	42624	0.00287227	0.0671687	6.45402	150.929
Expt 2	Axin2 KO	94	32100	2034	87182	0.00292835	0.0233305
	Axin2 KO (2)	302	43126	1631	59976	0.00700274	0.0271942
					Average	0.00496554	0.0252624	19.6559	100
	RR>DD c18	147	33260	2043	52178	0.00441972	0.0391544
	RR>DD c18 (2)	488	40537	2324	56958	0.0120384	0.040802
					Average	0.00822905	0.0399782	32.5744	158.252
Expt 3	Axin2 KO	117	11475	885	13725	0.0101961	0.0644809	15.8126	100
	RR>DD c10	459	16468	3118	18632	0.0278722	0.167347	43.2256	259.529
Expt 4	Axin2 KO	14	35711	695	38095	0.000392036	0.0182439	2.14887	100
	RR>DD c10	293	65890	2483	98962	0.00444681	0.0250904	24.3743	137.528
Expt 5	Axin2 KO	94	130924	1338	193853	0.000717974	0.00690214	10.4022	100
	RR>DD c10	101	67322	643	93339	0.00150025	0.00688887	21.7361	99.8077
	RR>DD c18	368	462252	3393	606567	0.000796103	0.00559378	11.5341	81.0441
Summary RR>DD
	Average	Average	Average	SEM	SEM	SEM
	Axin2 KO	RR>DD c10	RR>DD c18	Axin2 KO	RR>DD c10	RR>DD c18
control	10.3359	25.1303	16.8542	3.37977	6.67077	7.99573
Wnt3a	100	161.723	130.075	0	34.3046	24.6064
	0.86	3.65988
	0.84	19.6559
	0.86	15.8126
	0.82	2.14887
	0.84	10.4022
	1.12	100
	1.14	100
	1.16	100
	1.18	100
	1.2	100
	1.84	11.1855
	1.86	43.2256
	1.88	24.3743
	1.84	21.7361
	2.14	150.027
	2.14	259.529
	2.14	137.528
	2.14	99.8077
	2.84	6.45402
	2.88	32.5744
	2.86	11.5341
	3.14	150.929
	3.14	158.252
	3.14	81.0441

## Sheet: Fig. 7f
		Transient LRP6 overexpression LRP5/6 DKO
		SuperTOP	Renilla	SuperTOP/Ren	Normalised
Expt 1	empty vector	1332	1368464	0.000973354	2.46694
	wt	233725	5923705	0.0394559	100
	M10	5241	5629929	0.000930918	2.35939
	YxxY>A	57381	6182446	0.00928128	23.5232
	YYYF>A	34330	6992927	0.00490925	12.4424
Expt 2	empty vector	1794	2076042	0.000864144	4.36061
	wt	131932	6657500	0.019817	100
	M10	5775	7543694	0.00076554	3.86304
	YxxY>A	47580	8720420	0.00545616	27.5327
	YxxF>A	72174	7736225	0.00932936	47.0774
	YYYF>A	18166	9050922	0.00200709	10.1281
Expt 3	empty vector	461	1011614	0.000455707	3.03871
	wt	84654	5644827	0.0149967	100
	M10	883	3348849	0.000263673	1.7582
	YYYF>A	1535	3457700	0.000443937	2.96022
Expt 4	wt	51608	1984967	0.0259994	100
	YxxF>A	14705	2975617	0.00494183	19.0075
	YYYF>A	3398	2777088	0.00122358	4.7062
Expt 5	wt	22894	1253092	0.01827	100
	YxxY>A	14921	1394264	0.0107017	58.5753
	YxxF>A	7109	1203407	0.00590739	32.3338
	YYYF>A	2101	1172913	0.00179127	9.80441
Summary pCS2 LRP6 in LRP5/6 DKO
	Average	Average	Average	Average	Average	Average	SEM	SEM	SEM	SEM	SEM	SEM
	empty vector	wt	M10	YxxY>A	YxxF>A	YYYF>A	empty vector	wt	M10	YxxY>A	YxxF>A	YYYF>A
control	3.28875	100	2.66021	36.5437	32.8062	8.00826	0.560769	0	0.625954	11.0764	8.10654	1.7856
	0.9	2.46694
	1	4.36061
	1.1	3.03871
	1.9	100
	1.95	100
	2	100
	2.05	100
	2.1	100
	2.9	2.35939
	3	3.86304
	3.1	1.7582
	4	23.5232
	4	27.5327
	4	58.5753
	5	47.0774
	5	19.0075
	5	32.3338
	5.9	12.4424
	6.1	10.1281
	6	2.96022
	6	4.7062
	6	9.80441

## Sheet: Fig. 7g
Transferrin rescue
		Transient LRP6 overexpression
		SuperTOP	Renilla	SuperTOP/Ren	Normalised
Expt 1	empty vector	986	1271558	0.000775427	3.97061
	wt	36779	1883288	0.0195291	100
	YYYF>A	7803	2023136	0.00385688	19.7494
	dB2	5908	1931369	0.00305897	15.6636
	dB2 TF	21527	1675736	0.0128463	65.7801
	dB2 Tfmut	6204	1890143	0.00328229	16.8071
Expt 2	empty vector	3253	1588714	0.00204757	6.07737
	wt	85718	2544189	0.0336917	100
	YYYF>A	16118	2000365	0.00805753	23.9155
	dB2	14237	1974973	0.00720871	21.3961
	dB2 TF	52291	2235222	0.0233941	69.4358
	dB2 Tfmut	14482	2005952	0.00721951	21.4282
Expt 3	empty vector	1166	1224337	0.000952352	4.37374
	wt	38500	1768136	0.0217743	100
	YYYF>A	5185	1957480	0.00264881	12.1648
	dB2	8713	1526538	0.00570769	26.2129
	dB2 TF	24839	1784306	0.0139208	63.9322
	dB2 Tfmut	7899	1693728	0.00466368	21.4182
Summary
	Average	Average	Average	Average	Average	Average	SEM	SEM	SEM	SEM	SEM	SEM
	empty vector	wt	YYYF>A	dB2	dB2 TF	dB2 Tfmut	empty vector	wt	YYYF>A	dB2	dB2 TF	dB2 Tfmut
fold activation	4.80724	100	18.6099	21.0909	66.3827	19.8845	0.645639	0	3.43963	3.04914	1.61708	1.53869
	0.9	3.97061
	1	6.07737
	1.1	4.37374
	1.9	100
	2	100
	2.1	100
	3	19.7494
	3	23.9155
	3	12.1648
	3.95	15.6636
	4.05	21.3961
	4	26.2129
	5.1	65.7801
	4.9	69.4358
	5	63.9322
	6	16.8071
	5.9	21.4282
	6.1	21.4182

## Sheet: Fig. 7h
pBabe stables
			Control		Wnt3a		Control	Wnt3a	Control	Wnt3a
			SuperTOP	Renilla	SuperTOP	Renilla	SuperTOP/Ren	SuperTOP/Ren	Normalised	Normalised
Expt 1		HEK293T	137	395755	10643	1027183	0.000346174	0.0103613	1.72651	51.6763
		LRP5/6 DKO	146	975605	239	1374407	0.000149651	0.000173893	0.746369	0.867276
		wt	918	1835263	50135	2500437	0.000500201	0.0200505	2.49471	100
Expt 2		HEK293T	1872	5139126	139149	4716582	0.000364264	0.0295021	1.30175	105.43
		LRP5/6 DKO	2204	4793169	2425	5973021	0.000459821	0.000405992	1.64323	1.45087
		wt	4003	4236555	129104	4613708	0.000944871	0.0279827	3.37663	100
		m10	1318	4236832	1113	4795918	0.000311081	0.000232072	1.11169	0.829342
		YxxY>A	2243	3942595	15766	4558510	0.000568915	0.00345859	2.03309	12.3597
		YxxF>A	6542	4081347	51938	5593192	0.0016029	0.00928593	5.72819	33.1845
		YYYF>A	5692	5857273	19879	6645327	0.000971783	0.00299143	3.4728	10.6903
Expt 3		LRP5/6 DKO	1305	3424472	1193	3156060	0.000381081	0.000378003	0.555778	0.55129
		wt	884	1500387	103406	1508101	0.000589181	0.068567	0.859278	100
		YxxY>A	695	1500347	29965	1231998	0.000463226	0.0243223	0.675582	35.4723
		YYYF>A	1523	2977590	14529	2616478	0.000511487	0.00555288	0.745967	8.09848
Expt 4		HEK293T	2450	1401571	52674	1584625	0.00174804	0.0332407	5.99181	113.94
		LRP5/6 DKO	1856	861781	2462	845413	0.00215368	0.00291219	7.38224	9.9822
		wt	3376	1175941	39544	1355463	0.00287089	0.0291738	9.84065	100
		YxxY>A	2021	464857	6336	575322	0.00434757	0.011013	14.9023	37.7495
		YYYF>A	962	1819158	5945	1793061	0.000528816	0.00331556	1.81264	11.3649
Expt 5		LRP5/6 DKO	271	1420078	476	2036210	0.000190835	0.000233768
		LRP5/6 DKO	1826	4924668	3627	6254964	0.000370786	0.000579859
						Average	0.000280811	0.000406814	0.413533	0.59909
		wt	1210	2664852	282749	3909003	0.000454059	0.0723328
		wt	3038	4498492	351026	5529912	0.000675337	0.0634777
						Average	0.000564698	0.0679052	0.831598	100
		m10	2084	5358822	2835	6307190	0.000388891	0.000449487	0.572697	0.661933
		YxxY>A	2480	3995057	121082	5116485	0.000620767	0.0236651	0.914167	34.8502
		YxxF>A	3364	4331764	227129	6257370	0.000776589	0.0362978	1.14364	53.4537
		YYYF>A	4543	6539890	93483	7476063	0.00069466	0.0125043	1.02298	18.4144
Expt 6		HEK293T	88	40328	21338	151183	0.00218211	0.14114	2.15166	139.171
		LRP5/6 DKO	45	76074	148	155771	0.000591529	0.000950113	0.583275	0.936855
		wt	117	66914	15394	151792	0.00174851	0.101415	1.72412	100
		YYYF>A	23	70681	2059	134646	0.000325406	0.015292	0.320865	15.0786
		m10	28	52145	390	124552	0.000536964	0.00313122	0.529472	3.08753
Expt 7		LRP5/6 DKO	415	1440359	709	2020707	0.000288123	0.000350867	1.01783	1.23948
		wt	326	924894	30435	1075155	0.000352473	0.0283075	1.24515	100
		YxxF>A	409	1120038	6720	1151503	0.000365166	0.00583585	1.29	20.6159
		YYYF>A	399	1939855	786	1592797	0.000205685	0.000493472	0.72661	1.74325
Summary pBabe stables
	Average	Average	Average	Average	Average	Average	Average	SEM	SEM	SEM	SEM	SEM	SEM	SEM
	HEK293T	LRP5/6 DKO	wt	m10	YxxY>A	YxxF>A	YYYF>A	HEK293T	LRP5/6 DKO	wt	m10	YxxY>A	YxxF>A	YYYF>A
control	2.79293	1.76318	2.9103	0.737954	4.63129	2.72061	1.35031	1.08031	0.949301	1.20641	0.187285	3.43644	1.50438	0.470455
Wnt3a	102.554	2.23244	100	1.52627	30.1079	35.7514	10.8983	18.4103	1.29736	0	0.782126	5.94879	9.56594	2.35146
		0.86	1.72651
		0.84	1.30175
		0.86	5.99181
		0.88	2.15166
		1.14	51.6763
		1.14	105.43
		1.14	113.94
		1.14	139.171
		1.84	0.746369
		1.86	1.64323
		1.88	0.555778
		1.84	7.38224
		1.86	0.413533
		1.88	0.583275
		1.84	1.01783
		2.14	0.867276
		2.14	1.45087
		2.14	0.55129
		2.14	9.9822
		2.14	0.59909
		2.14	0.936855
		2.14	1.23948
		2.84	2.49471
		2.88	3.37663
		2.86	0.859278
		2.84	9.84065
		2.88	0.831598
		2.86	1.72412
		2.86	1.24515
		3.2	100
		3.12	100
		3.18	100
		3.14	100
		3.1	100
		3.2	100
		3.22	100
		3.84	1.11169
		3.84	0.572697
		3.84	0.529472
		4.14	0.829342
		4.14	0.661933
		4.14	3.08753
		4.84	2.03309
		4.84	0.675582
		4.84	14.9023
		4.84	0.914167
		5.14	12.3597
		5.14	35.4723
		5.14	37.7495
		5.14	34.8502
		5.84	5.72819
		5.84	1.14364
		5.84	1.29
		6.14	33.1845
		6.14	53.4537
		6.14	20.6159
		6.84	3.4728
		6.84	0.745967
		6.84	1.81264
		6.84	1.02298
		6.84	0.320865
		6.84	0.72661
		7.14	10.6903
		7.14	8.09848
		7.14	11.3649
		7.14	18.4144
		7.14	15.0786
		7.14	1.74325

## Sheet: Fig. S6
Axin2 KO
		Control		Wnt3a		Control	Wnt3a	Control	Wnt3a
		SuperTOP	Renilla	SuperTOP	Renilla	SuperTOP/Ren	SuperTOP/Ren	Normalised	Normalised
Expt 1	HEK293T	1840	2677384	135000	5134648	0.000687238	0.026292	2.61387	100
	Axin2 KO	1734	3062689	44426	4220161	0.000566169	0.0105271	2.15339	40.0392
Expt 2	HEK293T	2770	5388810	235682	6743433	0.000514028	0.0349499	1.47076	100
	Axin2 KO	505	569560	61603	4486913	0.000886649	0.0137295	2.53692	39.2834
Expt 3	HEK293T	265	2534015	7387	2325972	0.000104577	0.00317588	3.29286	100
	Axin2 KO	227	1715864	7184	1623557	0.000132295	0.00442485	4.16562	139.327
Expt 4	HEK293T	51	344344	3096	324882	0.000148108	0.00952961	1.55418	100
	Axin2 KO	9	106552	803	153097	8.44658e-05	0.00524504	0.886351	55.0394
Summary
	Average	Average	SEM	SEM
	HEK293T	Axin2 KO	HEK293T	Axin2 KO
control	2.23292	2.60253	0.438764	0.675959
Wnt3a	100	79.6624	0	23.9117
	0.86	2.61387
	0.86	1.47076
	0.86	3.29286
	0.86	1.55418
	1.12	100
	1.14	100
	1.16	100
	1.18	100
	1.86	2.15339
	1.86	2.53692
	1.86	4.16562
	1.86	0.886351
	2.12	40.0392
	2.16	39.2834
	2.14	139.327
	2.14	55.0394

## Sheet: Fig. S10a
pCS2 LRP6 including dB mutant
		Transient LRP6 overexpression HEK293T
		SuperTOP	Renilla	SuperTOP/Ren	Normalised
Expt 1	wt	118271	5623246	0.0210325	100
	Y1522A	201233	7716774	0.0260773	123.986
	S1579A	193658	6673492	0.029019	137.972
	YxxF>A	77449	5792798	0.0133699	63.5677
	YYYF>A	10174	6031709	0.00168675	8.01974
	deltaB	6611	6119802	0.00108026	5.13616
Expt 2	wt	230992	4878769	0.0473464	100
	Y1522A	237850	5153229	0.0461555	97.4848
	S1579A	203733	4713592	0.0432225	91.2899
	YxxF>A	175238	4818575	0.0363672	76.8109
	YYYF>A	16560	4980728	0.00332482	7.02232
	deltaB	12186	4327252	0.00281611	5.94788
Expt 3	wt	641311	6950331	0.0922706	100
	Y1522A	590434	7505245	0.0786695	85.2596
	S1579A	1118031	8148478	0.137207	148.701
	YxxF>A	635373	8485058	0.0748814	81.1542
	YYYF>A	111208	7781855	0.0142907	15.4878
	deltaB	19155	6451701	0.00296898	3.21769
Summary pCS2 LRP6 dB
	Average	Average	Average	Average	Average	Average	SEM	SEM	SEM	SEM	SEM	SEM
	wt	Y1522A	S1579A	YxxF>A	YYYF>A	deltaB	wt	Y1522A	S1579A	YxxF>A	YYYF>A	deltaB
control	100	102.243	125.988	73.8442	10.1766	4.76725	0	11.4297	17.6232	5.28905	2.67115	0.809435
	0.9	100
	1	100
	1.1	100
	2	123.986
	2	97.4848
	2	85.2596
	3	137.972
	3	91.2899
	3	148.701
	4	63.5677
	4	76.8109
	4	81.1542
	5.05	8.01974
	4.95	7.02232
	5	15.4878
	5.95	5.13616
	6.05	5.94788
	6	3.21769

[truncated: 2 more sheets: Fig. S10b, Fig. S10c]
