# Supplementary material for: Wnt signalosome assembly is governed by conformational flexibility of Axin and by the AP2 clathrin adaptor
Source: Nat Commun. 2025 May 21;16:4718. doi: 10.1038/s41467-025-59984-9 (PMC12095580; doi:10.1038/s41467-025-59984-9)
Supplement: Supplementary file 4 — Source Data [file 41467_2025_59984_MOESM4_ESM.zip › Bienz Source Data/Bienz Source Data 2_BioID_TurboID.xlsx]

## Sheet: BioID hits_YYYF
Identified Proteins	Experiment 1		Experiment 2		Experiment 3
	wt	YYYF	wt	YYYF	wt	YYYF
26S protease regulatory subunit 7 OS=Homo sapiens GN=PSMC2 PE=1 SV=3	3	1	4	1	5	3
28 kDa heat- and acid-stable phosphoprotein OS=Homo sapiens GN=PDAP1 PE=1 SV=1	1	4	1	4	10	1
40S ribosomal protein S30 OS=Homo sapiens GN=FAU PE=1 SV=1	19	22	12	7	19	7
40S ribosomal protein S3a OS=Homo sapiens GN=RPS3A PE=2 SV=1	1	3	1	2	8	4
40S ribosomal protein S6 OS=Homo sapiens GN=RPS6 PE=2 SV=1	4	1	4	7	7	3
40S ribosomal protein S8 OS=Homo sapiens GN=RPS8 PE=2 SV=1	5	12	10	23	13	5
4F2 cell-surface antigen heavy chain OS=Homo sapiens GN=SLC3A2 PE=1 SV=3	44	53	35	30	71	42
5'-3' exoribonuclease 1 OS=Homo sapiens GN=XRN1 PE=1 SV=1	10	1	15	9	43	1
60S ribosomal protein L13 OS=Homo sapiens GN=RPL13 PE=2 SV=1	3	4	1	5	5	2
60S ribosomal protein L23a OS=Homo sapiens GN=RPL23A PE=1 SV=1	9	8	11	13	22	9
60S ribosomal protein L24 OS=Homo sapiens GN=RPL24 PE=1 SV=1	4	2	5	13	6	3
60S ribosomal protein L27 OS=Homo sapiens GN=RPL27 PE=3 SV=1	10	4	26	23	15	6
60S ribosomal protein L35 OS=Homo sapiens GN=RPL35 PE=1 SV=2	12	11	6	12	7	10
60S ribosomal protein L36a OS=Homo sapiens GN=RPL36A PE=3 SV=1	39	27	7	11	37	23
60S ribosomal protein L6 OS=Homo sapiens GN=RPL6 PE=3 SV=1	7	2	6	5	6	3
60S ribosomal protein L7a (Fragment) OS=Homo sapiens GN=RPL7A PE=1 SV=1	1	2	2	5	6	3
A-kinase anchor protein 12 OS=Homo sapiens GN=AKAP12 PE=1 SV=4	29	29	53	45	48	31
A-kinase anchor protein 5 OS=Homo sapiens GN=AKAP5 PE=1 SV=3	5	5	3	3	5	5
Abl interactor 1 OS=Homo sapiens GN=ABI1 PE=1 SV=1	1	4	4	6	17	11
Acetyl-CoA carboxylase 1 OS=Homo sapiens GN=ACACA PE=1 SV=2	159	20	400	482	500	152
Actin-binding LIM protein 1 OS=Homo sapiens GN=ABLIM1 PE=1 SV=1	3	4	6	7	13	9
Acyl-Coenzyme A binding domain containing 3, isoform CRA_a OS=Homo sapiens GN=ACBD3 PE=4 SV=1	12	7	15	15	33	18
Adapter molecule crk OS=Homo sapiens GN=CRK PE=1 SV=2	21	24	15	17	42	35
Adenomatous polyposis coli protein OS=Homo sapiens GN=APC PE=1 SV=2	6	3	11	10	32	11
ADP-ribosylation factor-like protein 13B OS=Homo sapiens GN=ARL13B PE=1 SV=1	4	6	9	6	18	14
ADP-sugar pyrophosphatase OS=Homo sapiens GN=NUDT5 PE=1 SV=1	2	6	1	3	12	5
Afadin OS=Homo sapiens GN=MLLT4 PE=1 SV=1	192	172	264	261	388	245
Alpha-adducin OS=Homo sapiens GN=ADD1 PE=1 SV=2	24	27	20	23	37	43
Alpha-amylase 1 OS=Homo sapiens GN=AMY1A PE=1 SV=2	3	6	7	1	18	3
Amyloid beta A4 precursor protein-binding family B member 1 OS=Homo sapiens GN=APBB1 PE=1 SV=2	6	4	6	6	13	1
Anion exchange protein OS=Homo sapiens GN=SLC4A7 PE=1 SV=1	3	6	18	21	24	15
Ankycorbin OS=Homo sapiens GN=RAI14 PE=1 SV=2	126	226	131	159	190	176
Ankyrin repeat and LEM domain-containing protein 2 OS=Homo sapiens GN=ANKLE2 PE=1 SV=4	5	4	10	11	12	9
Ankyrin-3 OS=Homo sapiens GN=ANK3 PE=1 SV=3	12	1	23	36	18	13
Annexin A1 OS=Homo sapiens GN=ANXA1 PE=1 SV=2	10	5	9	1	19	2
Annexin OS=Homo sapiens GN=ANXA2 PE=3 SV=1	11	18	17	8	40	16
Archain 1, isoform CRA_b OS=Homo sapiens GN=ARCN1 PE=2 SV=1	5	9	9	2	27	15
Arf-GAP domain and FG repeat-containing protein 1 OS=Homo sapiens GN=AGFG1 PE=1 SV=2	5	4	5	4	26	8
ATP-dependent RNA helicase DDX3X OS=Homo sapiens GN=DDX3X PE=1 SV=1	5	1	5	6	14	1
Axin-1 OS=Homo sapiens GN=AXIN1 PE=1 SV=2	4	1	7	4	12	5
Band 4.1-like protein 2 OS=Homo sapiens GN=EPB41L2 PE=1 SV=1	144	227	137	162	288	214
Band 4.1-like protein 3 OS=Homo sapiens GN=EPB41L3 PE=1 SV=1	169	244	190	228	8	6
Band 4.1-like protein 5 OS=Homo sapiens GN=EPB41L5 PE=1 SV=3	3	2	6	11	6	3
Beta-adducin OS=Homo sapiens GN=ADD2 PE=1 SV=3	6	5	5	7	6	6
Biotin--protein ligase OS=Homo sapiens GN=HLCS PE=1 SV=1	14	11	10	9	34	13
Brain-specific angiogenesis inhibitor 1-associated protein 2 OS=Homo sapiens GN=BAIAP2 PE=1 SV=1	10	18	14	13	35	26
Brain-specific angiogenesis inhibitor 1-associated protein 2-like protein 1 OS=Homo sapiens GN=BAIAP2L1 PE=1 SV=2	6	5	2	9	25	9
Bumetanide-sensitive Na-K-Cl cotransporter OS=Homo sapiens GN=SLC12A2 PE=2 SV=1	17	24	40	39	69	25
C-Jun-amino-terminal kinase-interacting protein 4 OS=Homo sapiens GN=SPAG9 PE=1 SV=1	2	1	4	6	9	5
Calcium signal-modulating cyclophilin ligand OS=Homo sapiens GN=CAMLG PE=1 SV=1	3	5	1	2	10	5
Calcium-transporting ATPase OS=Homo sapiens GN=ATP2B1 PE=3 SV=1	6	17	20	27	46	25
Calponin-3 OS=Homo sapiens GN=CNN3 PE=1 SV=1	13	15	5	3	18	10
Carboxyl-terminal PDZ ligand of neuronal nitric oxide synthase protein OS=Homo sapiens GN=NOS1AP PE=1 SV=3	10	3	16	11	24	3
Carboxypeptidase D OS=Homo sapiens GN=CPD PE=1 SV=2	8	5	11	8	20	3
Catenin delta-1 OS=Homo sapiens GN=CTNND1 PE=1 SV=2	18	24	26	40	60	45
Cathepsin D OS=Homo sapiens GN=CTSD PE=1 SV=1	1	3	2	1	6	4
Cation-independent mannose-6-phosphate receptor OS=Homo sapiens GN=IGF2R PE=1 SV=3	2	7	15	14	64	4
CD2-associated protein OS=Homo sapiens GN=CD2AP PE=1 SV=1	32	52	34	36	82	35
CDK5 regulatory subunit-associated protein 3 OS=Homo sapiens GN=CDK5RAP3 PE=1 SV=2	1	3	2	3	9	8
Cell growth-regulating nucleolar protein OS=Homo sapiens GN=LYAR PE=1 SV=2	71	102	31	11	64	71
Centrosomal protein 55kDa, isoform CRA_a OS=Homo sapiens GN=CEP55 PE=1 SV=1	6	7	9	6	18	17
Centrosomal protein of 89 kDa OS=Homo sapiens GN=CEP89 PE=1 SV=3	5	6	7	11	27	15
Chaperonin containing TCP1, subunit 8 (Theta) variant (Fragment) OS=Homo sapiens PE=2 SV=1	47	38	81	49	125	81
Chloride channel CLIC-like 1, isoform CRA_b OS=Homo sapiens GN=CLCC1 PE=4 SV=1	4	9	6	8	17	14
Chromosome 1 open reading frame 198, isoform CRA_a OS=Homo sapiens GN=C1orf198 PE=4 SV=1	6	5	4	10	15	9
Clathrin interactor 1 OS=Homo sapiens GN=CLINT1 PE=1 SV=1	26	33	28	24	66	51
Coatomer subunit gamma-2 OS=Homo sapiens GN=COPG2 PE=1 SV=1	182	85	166	120	267	116
Coiled-coil domain-containing protein 43 OS=Homo sapiens GN=CCDC43 PE=1 SV=2	8	7	2	6	6	3
Coiled-coil domain-containing protein 47 OS=Homo sapiens GN=CCDC47 PE=1 SV=1	1	5	5	2	14	10
Coiled-coil domain-containing protein 8 OS=Homo sapiens GN=CCDC8 PE=1 SV=2	9	12	7	10	11	8
Coiled-coil domain-containing protein 85C OS=Homo sapiens GN=CCDC85C PE=1 SV=1	2	3	7	3	4	4
Cold shock domain containing E1, RNA-binding, isoform CRA_a OS=Homo sapiens GN=CSDE1 PE=4 SV=1	6	1	12	16	25	4
Copine-8 OS=Homo sapiens GN=CPNE8 PE=1 SV=2	11	20	22	11	34	22
Core histone macro-H2A.1 OS=Homo sapiens GN=H2AFY PE=1 SV=4	9	7	5	3	16	8
Coronin OS=Homo sapiens GN=CORO1B PE=3 SV=1	13	22	15	6	30	26
Coxsackievirus and adenovirus receptor OS=Homo sapiens GN=CXADR PE=1 SV=1	25	26	5	2	32	15
Crk-like protein OS=Homo sapiens GN=CRKL PE=1 SV=1	15	7	5	3	28	10
Cytoskeleton-associated protein 4, isoform CRA_c OS=Homo sapiens GN=CKAP4 PE=4 SV=1	4	9	4	12	12	13
DEP domain-containing protein 1B OS=Homo sapiens GN=DEPDC1B PE=1 SV=2	2	1	17	11	16	1
Dermcidin OS=Homo sapiens GN=DCD PE=1 SV=2	6	2	2	1	12	8
Desmocollin-2 OS=Homo sapiens GN=DSC2 PE=1 SV=1	9	20	12	14	34	33
Desmoglein-2 OS=Homo sapiens GN=DSG2 PE=1 SV=2	21	46	45	54	70	74
Dihydropyrimidinase-related protein 4 OS=Homo sapiens GN=DPYSL4 PE=1 SV=2	1	2	1	4	6	1
Disks large homolog 1 OS=Homo sapiens GN=DLG1 PE=1 SV=2	35	74	36	36	83	79
Disks large homolog 5 OS=Homo sapiens GN=DLG5 PE=1 SV=4	23	2	64	48	70	11
DnaJ homolog subfamily B member 1 OS=Homo sapiens GN=DNAJB1 PE=1 SV=4	4	5	2	3	12	4
Drebrin OS=Homo sapiens GN=DBN1 PE=1 SV=4	1	2	6	9	2	6
Dual specificity protein kinase TTK OS=Homo sapiens GN=TTK PE=1 SV=2	3	1	7	3	6	1
Dystonin OS=Homo sapiens GN=DST PE=1 SV=4	197	111	311	264	348	142
E3 SUMO-protein ligase RanBP2 OS=Homo sapiens GN=RANBP2 PE=1 SV=2	0	6	7	4	24	13
EF-hand domain family, member D2, isoform CRA_a OS=Homo sapiens GN=EFHD2 PE=4 SV=1	6	11	6	6	27	12
ELKS/Rab6-interacting/CAST family member 1 OS=Homo sapiens GN=ERC1 PE=1 SV=1	6	1	16	14	19	8
Elongation factor 1-alpha 1 OS=Homo sapiens GN=EEF1A1 PE=1 SV=1	10	18	14	7	34	15
Elongation factor 2 OS=Homo sapiens GN=EEF2 PE=1 SV=4	8	17	8	7	19	12
Emerin OS=Homo sapiens GN=EMD PE=1 SV=1	24	30	12	13	32	20
Enolase 1, (Alpha), isoform CRA_a OS=Homo sapiens GN=ENO1 PE=3 SV=1	11	19	13	1	24	15
Ephrin-B1 OS=Homo sapiens GN=EFNB1 PE=1 SV=1	6	16	4	3	10	9
Epidermal growth factor receptor kinase substrate 8 OS=Homo sapiens GN=EPS8 PE=1 SV=1	3	1	7	8	8	4
Epidermal growth factor receptor pathway substrate 15-like 1, isoform CRA_a OS=Homo sapiens GN=EPS15L1 PE=4 SV=1	78	95	81	78	131	110
Epidermal growth factor receptor substrate 15 OS=Homo sapiens GN=EPS15 PE=1 SV=1	2	1	8	13	3	4
Eukaryotic translation initiation factor 5, isoform CRA_b OS=Homo sapiens GN=EIF5 PE=4 SV=1	10	16	8	7	25	30
Exocyst complex component 3, isoform CRA_a OS=Homo sapiens GN=EXOC3 PE=4 SV=1	13	9	6	1	20	10
Exocyst complex component 4 OS=Homo sapiens GN=EXOC4 PE=1 SV=1	2	1	4	6	4	1
Extended synaptotagmin-2 (Fragment) OS=Homo sapiens GN=ESYT2 PE=1 SV=1	3	1	8	8	15	3
Ezrin OS=Homo sapiens GN=EZR PE=1 SV=4	6	12	3	2	8	8
Fatty acid synthase OS=Homo sapiens GN=FASN PE=1 SV=3	20	4	63	53	129	16
Fatty aldehyde dehydrogenase OS=Homo sapiens GN=ALDH3A2 PE=1 SV=1	15	30	13	5	27	31
Fibroblast growth factor receptor substrate 2 OS=Homo sapiens GN=FRS2 PE=1 SV=4	9	14	11	16	24	12
Filaggrin-2 OS=Homo sapiens GN=FLG2 PE=1 SV=1	0	6	5	1	3	6
Filamin-A OS=Homo sapiens GN=FLNA PE=1 SV=4	562	774	495	490	964	644
Four and a half LIM domains 1 variant (Fragment) OS=Homo sapiens PE=2 SV=1	6	10	3	4	9	6
G protein-regulated inducer of neurite outgrowth 1 OS=Homo sapiens GN=GPRIN1 PE=2 SV=2	41	35	35	55	94	72
Gamma-adducin OS=Homo sapiens GN=ADD3 PE=1 SV=1	34	28	37	41	55	40
Girdin OS=Homo sapiens GN=CCDC88A PE=1 SV=2	8	23	24	38	18	24
Glyceraldehyde-3-phosphate dehydrogenase OS=Homo sapiens GN=GAPDH PE=1 SV=3	4	4	10	1	14	1
Glycogen synthase kinase 3 alpha, isoform CRA_a OS=Homo sapiens GN=GSK3A PE=4 SV=1	12	6	20	6	24	7
Glycogen synthase kinase-3 beta OS=Homo sapiens GN=GSK3B PE=1 SV=2	23	9	3	1	45	19
Golgin subfamily B member 1 OS=Homo sapiens GN=GOLGB1 PE=1 SV=2	16	3	91	61	210	41
GRB2-associated-binding protein 1 OS=Homo sapiens GN=GAB1 PE=1 SV=2	13	14	16	22	11	13
Guanine nucleotide binding protein-like 3 (Nucleolar), isoform CRA_b OS=Homo sapiens GN=GNL3 PE=4 SV=1	38	50	73	76	109	47
Heat shock 70 kDa protein 1B OS=Homo sapiens GN=HSPA1B PE=1 SV=1	20	29	20	23	40	38
Heat shock cognate 71 kDa protein OS=Homo sapiens GN=HSPA8 PE=1 SV=1	2	5	3	7	3	2
Heat shock protein HSP 90-alpha OS=Homo sapiens GN=HSP90AA1 PE=1 SV=5	2	3	2	3	7	4
Hemopexin OS=Homo sapiens GN=HPX PE=1 SV=2	28	30	10	8	16	5
High density lipoprotein binding protein (Vigilin), isoform CRA_a OS=Homo sapiens GN=HDLBP PE=1 SV=1	5	7	7	6	20	8
Histone H1.0 OS=Homo sapiens GN=H1F0 PE=1 SV=3	30	26	6	18	34	24
Histone H4 OS=Homo sapiens GN=HIST1H4H PE=2 SV=1	5	3	16	10	23	6
Insulin receptor substrate 4 OS=Homo sapiens GN=IRS4 PE=1 SV=1	139	125	117	90	216	116
Integrin beta-1 OS=Homo sapiens GN=ITGB1 PE=1 SV=2	12	25	16	18	24	29
Junction plakoglobin, isoform CRA_a OS=Homo sapiens GN=JUP PE=4 SV=1	46	46	67	16	112	61
Junctional adhesion molecule C OS=Homo sapiens GN=JAM3 PE=1 SV=1	3	2	1	2	8	9
KIAA1946, isoform CRA_b OS=Homo sapiens GN=KIAA1946 PE=2 SV=1	8	9	11	9	16	12
Kin of IRRE-like protein 1 OS=Homo sapiens GN=KIRREL PE=1 SV=2	3	1	11	5	6	2
Kinase D-interacting substrate of 220 kDa OS=Homo sapiens GN=KIDINS220 PE=1 SV=3	15	7	43	63	65	33
Kinesin light chain 1 OS=Homo sapiens GN=KLC1 PE=1 SV=1	5	8	5	9	18	11
KN motif and ankyrin repeat domain-containing protein 2 OS=Homo sapiens GN=KANK2 PE=1 SV=1	7	1	13	8	19	4
Lamin B2, isoform CRA_a OS=Homo sapiens GN=LMNB2 PE=1 SV=1	2	2	1	4	6	3
Lamin-B1 OS=Homo sapiens GN=LMNB1 PE=1 SV=2	8	9	7	12	15	12
LEM domain containing 3, isoform CRA_a OS=Homo sapiens GN=LEMD3 PE=4 SV=1	13	10	15	15	50	24
Lethal(2) giant larvae protein homolog 1 OS=Homo sapiens GN=LLGL1 PE=1 SV=1	3	6	11	8	13	22
Leucine zipper putative tumor suppressor 2 OS=Homo sapiens GN=LZTS2 PE=1 SV=2	2	1	4	7	7	2
Leucine-rich repeat-containing protein 59 OS=Homo sapiens GN=LRRC59 PE=1 SV=1	8	11	3	3	12	8
LIM and SH3 protein 1, isoform CRA_b OS=Homo sapiens GN=LASP1 PE=4 SV=1	2	5	2	4	9	7
Lipolysis-stimulated lipoprotein receptor OS=Homo sapiens GN=LSR PE=1 SV=2	24	36	15	13	63	40
Lipopolysaccharide-responsive and beige-like anchor protein OS=Homo sapiens GN=LRBA PE=1 SV=4	11	6	82	40	131	9
Liprin-alpha-1 OS=Homo sapiens GN=PPFIA1 PE=1 SV=1	3	2	3	4	9	3
Liprin-beta-1 OS=Homo sapiens GN=PPFIBP1 PE=1 SV=2	22	17	29	31	51	33
LRP6 protein OS=Homo sapiens GN=LRP6 PE=2 SV=1	796	768	1064	929	880	629
Lysine-rich nucleolar protein 1 OS=Homo sapiens GN=KNOP1 PE=1 SV=1	10	18	19	19	33	21
Lysozyme OS=Homo sapiens GN=LYZ PE=2 SV=1	5	6	11	1	8	1
MAP/microtubule affinity-regulating kinase 3 OS=Homo sapiens GN=MARK3 PE=1 SV=1	11	10	38	17	46	25
Membrane-associated progesterone receptor component 2 OS=Homo sapiens GN=PGRMC2 PE=1 SV=1	15	16	6	18	30	18
Metadherin, isoform CRA_a OS=Homo sapiens GN=MTDH PE=4 SV=1	12	24	5	10	28	31
Methylcrotonoyl-CoA carboxylase subunit alpha, mitochondrial OS=Homo sapiens GN=MCCC1 PE=1 SV=3	107	64	120	77	191	121
MICAL-like protein 1 OS=Homo sapiens GN=MICALL1 PE=1 SV=2	5	1	4	7	5	7
MKL/myocardin-like protein 2 OS=Homo sapiens GN=MKL2 PE=1 SV=3	44	57	44	40	68	39
MRE11 meiotic recombination 11 homolog A (S. cerevisiae), isoform CRA_a OS=Homo sapiens GN=MRE11A PE=3 SV=1	15	12	16	11	25	11
Multiple myeloma tumor-associated protein 2 OS=Homo sapiens GN=MMTAG2 PE=1 SV=1	40	29	26	20	61	28
Myristoylated alanine-rich C-kinase substrate OS=Homo sapiens GN=MARCKS PE=1 SV=1	4	8	6	5	10	11
Nectin-2 OS=Homo sapiens GN=PVRL2 PE=1 SV=1	8	16	6	10	18	15
Netrin receptor UNC5B OS=Homo sapiens GN=UNC5B PE=1 SV=2	6	1	18	21	10	3
Neuroblast differentiation-associated protein AHNAK OS=Homo sapiens GN=AHNAK PE=1 SV=2	256	419	499	683	429	526
Neurofibromin 2 (Bilateral acoustic neuroma), isoform CRA_a OS=Homo sapiens GN=NF2 PE=4 SV=1	5	4	2	10	10	7
Neurogenic locus notch homolog protein 2 OS=Homo sapiens GN=NOTCH2 PE=1 SV=3	19	9	28	23	21	18
Neutral amino acid transporter B(0) OS=Homo sapiens GN=SLC1A5 PE=1 SV=2	32	42	25	22	79	60
Non-specific protein-tyrosine kinase OS=Homo sapiens PE=2 SV=1	1	7	2	2	11	6
Non-specific serine/threonine protein kinase OS=Homo sapiens GN=CDC42BPA PE=1 SV=1	2	1	14	12	12	1
Non-specific serine/threonine protein kinase OS=Homo sapiens GN=PAK4 PE=4 SV=1	6	5	9	18	16	9
Nucleoporin 153kDa, isoform CRA_a OS=Homo sapiens GN=NUP153 PE=4 SV=1	10	6	32	38	10	11
Occludin OS=Homo sapiens GN=OCLN PE=1 SV=1	17	28	17	14	40	42
Palmitoyltransferase OS=Homo sapiens GN=ZDHHC5 PE=3 SV=1	2	2	10	10	9	5
Paralemmin, isoform CRA_a OS=Homo sapiens GN=PALM PE=4 SV=1	7	9	14	11	40	22
Partitioning defective 3 homolog OS=Homo sapiens GN=PARD3 PE=1 SV=2	7	2	15	21	17	3
PCDH9 protein OS=Homo sapiens GN=PCDH9 PE=2 SV=1	1	3	2	4	6	1
PDZ and LIM domain 5, isoform CRA_c OS=Homo sapiens GN=PDLIM5 PE=4 SV=1	10	15	8	23	8	10
PDZ and LIM domain protein 1 OS=Homo sapiens GN=PDLIM1 PE=1 SV=4	12	7	4	3	12	9
PDZ and LIM domain protein 7 OS=Homo sapiens GN=PDLIM7 PE=1 SV=1	4	1	1	2	5	1
Peroxiredoxin-1 (Fragment) OS=Homo sapiens GN=PRDX1 PE=1 SV=1	12	10	5	8	25	11
Peroxiredoxin-4 OS=Homo sapiens GN=PRDX4 PE=1 SV=1	6	4	1	5	9	5
Phosphatase and actin regulator 4 OS=Homo sapiens GN=PHACTR4 PE=1 SV=1	8	16	13	23	34	27
Phosphatidylinositol binding clathrin assembly protein, isoform CRA_c OS=Homo sapiens GN=PICALM PE=4 SV=1	3	1	10	10	14	8
Phosphofurin acidic cluster sorting protein 1, isoform CRA_a OS=Homo sapiens GN=PACS1 PE=4 SV=1	4	2	1	2	4	3
Phosphoinositide-3-kinase, regulatory subunit 2 (P85 beta), isoform CRA_a OS=Homo sapiens GN=PIK3R2 PE=4 SV=1	4	1	5	3	12	2
Phosphoprotein associated with glycosphingolipid-enriched microdomains 1 OS=Homo sapiens GN=PAG1 PE=1 SV=2	1	3	1	6	4	6
Plakophilin-2 OS=Homo sapiens GN=PKP2 PE=1 SV=2	3	1	9	4	2	1
Pleckstrin homology domain containing, family C (With FERM domain) member 1, isoform CRA_b OS=Homo sapiens GN=PLEKHC1 PE=4 SV=1	2	1	5	1	12	5
Poly(rC)-binding protein 1 OS=Homo sapiens GN=PCBP1 PE=1 SV=2	9	10	5	4	16	8
Polymeric immunoglobulin receptor OS=Homo sapiens GN=PIGR PE=1 SV=4	18	18	8	1	11	1
Potassium voltage-gated channel subfamily B member 2 OS=Homo sapiens GN=KCNB2 PE=2 SV=2	10	2	3	10	18	1
pre-rRNA processing protein FTSJ3 OS=Homo sapiens GN=FTSJ3 PE=1 SV=2	5	1	8	6	9	6
Profilin-1 OS=Homo sapiens GN=PFN1 PE=1 SV=2	1	2	2	4	3	1
Propionyl-CoA carboxylase alpha chain, mitochondrial OS=Homo sapiens GN=PCCA PE=1 SV=4	392	306	303	254	389	298
Protein 4.1 OS=Homo sapiens GN=EPB41 PE=1 SV=4	127	134	110	126	213	160
Protein AHNAK2 OS=Homo sapiens GN=AHNAK2 PE=1 SV=2	7	12	31	31	29	18
Protein disulfide-isomerase OS=Homo sapiens PE=2 SV=1	1	3	4	3	6	12
Protein Dos OS=Homo sapiens GN=DOS PE=1 SV=2	1	3	6	4	4	3
Protein EFR3 homolog A OS=Homo sapiens GN=EFR3A PE=1 SV=2	2	1	8	4	11	1
Protein ELYS OS=Homo sapiens GN=AHCTF1 PE=1 SV=3	4	9	23	28	33	19
Protein FAM83B OS=Homo sapiens GN=FAM83B PE=1 SV=1	5	6	21	12	26	11
Protein LAP2 OS=Homo sapiens GN=ERBB2IP PE=1 SV=2	94	112	91	106	192	178
Protein S100-A8 OS=Homo sapiens GN=S100A8 PE=1 SV=1	10	13	3	1	8	1
Protein scribble homolog OS=Homo sapiens GN=SCRIB PE=1 SV=1	79	64	88	104	147	81
Protein shisa-2 homolog OS=Homo sapiens GN=SHISA2 PE=1 SV=1	12	10	3	5	14	9
Protein TANC1 OS=Homo sapiens GN=TANC1 PE=1 SV=3	5	1	17	14	14	1
Protein transport protein Sec24B OS=Homo sapiens GN=SEC24B PE=1 SV=2	2	1	14	13	17	7
Protocadherin-19 OS=Homo sapiens GN=PCDH19 PE=1 SV=3	3	3	6	1	10	1
Pyridoxal-dependent decarboxylase domain-containing protein 1 OS=Homo sapiens GN=PDXDC1 PE=1 SV=2	8	5	15	19	24	5
Pyruvate carboxylase OS=Homo sapiens GN=PC PE=4 SV=1	488	378	537	516	671	518
Rab-like protein 3 OS=Homo sapiens GN=RABL3 PE=1 SV=1	4	3	1	5	8	3
Rab-like protein 6 OS=Homo sapiens GN=RABL6 PE=1 SV=2	2	3	3	5	4	2
Rab11 family-interacting protein 1 OS=Homo sapiens GN=RAB11FIP1 PE=1 SV=3	12	11	17	8	54	27
Rab11 family-interacting protein 5 OS=Homo sapiens GN=RAB11FIP5 PE=1 SV=1	3	1	9	7	7	3
RAB23, member RAS oncogene family, isoform CRA_a OS=Homo sapiens GN=RAB23 PE=3 SV=1	1	3	1	5	14	2
Radixin OS=Homo sapiens GN=RDX PE=2 SV=1	3	4	8	3	23	5
Ran GTPase activating protein 1, isoform CRA_d OS=Homo sapiens GN=RANGAP1 PE=4 SV=1	6	8	7	16	16	15
Receptor protein-tyrosine kinase OS=Homo sapiens GN=EPHA2 PE=4 SV=1	54	50	60	48	94	52
Receptor protein-tyrosine kinase OS=Homo sapiens PE=2 SV=1	6	9	11	11	4	5
RELT-like protein 1 OS=Homo sapiens GN=RELL1 PE=1 SV=1	7	10	3	7	13	8
Ret finger protein 2, isoform CRA_b OS=Homo sapiens GN=RFP2 PE=4 SV=1	12	9	7	5	31	12
Rho GDP-dissociation inhibitor 1 OS=Homo sapiens GN=ARHGDIA PE=1 SV=3	1	2	1	2	3	1
Rho GTPase-activating protein 1 OS=Homo sapiens GN=ARHGAP1 PE=1 SV=1	2	2	5	2	6	1
Ribosomal RNA processing protein 1 homolog B OS=Homo sapiens GN=RRP1B PE=1 SV=3	21	15	21	13	23	9
Roundabout homolog 1 OS=Homo sapiens GN=ROBO1 PE=1 SV=1	6	2	25	27	15	1
Roundabout homolog 2 OS=Homo sapiens GN=ROBO2 PE=1 SV=2	8	1	12	13	13	1
RuvB-like 1 (Fragment) OS=Homo sapiens GN=RUVBL1 PE=2 SV=1	4	6	4	3	9	3
Segment polarity protein dishevelled homolog DVL-3 OS=Homo sapiens GN=DVL3 PE=1 SV=2	14	7	6	6	31	9
Septin-9 OS=Homo sapiens GN=SEPT9 PE=1 SV=2	20	19	11	10	33	26
Serine/threonine-protein kinase PAK 2 OS=Homo sapiens GN=PAK2 PE=1 SV=3	2	2	4	6	15	8
Serum albumin OS=Homo sapiens GN=ALB PE=1 SV=2	175	185	25	10	94	42
SH2 domain-containing adapter protein B OS=Homo sapiens GN=SHB PE=1 SV=2	4	5	8	6	12	3
Shootin-1 OS=Homo sapiens GN=SHTN1 PE=1 SV=4	2	3	6	7	8	5
Signal transducing adapter molecule 1 OS=Homo sapiens GN=STAM PE=1 SV=3	4	4	4	5	11	7
Signal transducing adapter molecule 2 OS=Homo sapiens GN=STAM2 PE=1 SV=1	10	11	7	9	30	18
SNARE protein Ykt6 OS=Homo sapiens GN=YKT6 PE=1 SV=1	8	15	10	22	35	7
Solute carrier family 38, member 1, isoform CRA_a OS=Homo sapiens GN=SLC38A1 PE=4 SV=1	8	8	8	11	28	20
Solute carrier family 39 (Zinc transporter), member 10, isoform CRA_a OS=Homo sapiens GN=SLC39A10 PE=4 SV=1	33	28	36	20	81	54
Sorting nexin OS=Homo sapiens GN=SNX9 PE=1 SV=1	3	1	1	2	4	2
Sorting nexin-1 OS=Homo sapiens GN=SNX1 PE=1 SV=3	14	20	20	29	31	21
Spectrin alpha chain, non-erythrocytic 1 OS=Homo sapiens GN=SPTAN1 PE=1 SV=3	5	4	37	44	47	32
SRPR protein OS=Homo sapiens GN=SRPR PE=2 SV=1	2	1	5	9	11	9
Stathmin OS=Homo sapiens GN=STMN1 PE=2 SV=1	2	2	2	1	4	4
STE20-like serine/threonine-protein kinase OS=Homo sapiens GN=SLK PE=1 SV=1	9	14	23	20	39	34
STEAP family member 3, isoform CRA_b OS=Homo sapiens GN=STEAP3 PE=4 SV=1	7	8	4	4	30	20
Stomatin, isoform CRA_a OS=Homo sapiens GN=STOM PE=4 SV=1	5	5	3	5	5	2
Synaptosomal-associated protein 29 OS=Homo sapiens GN=SNAP29 PE=1 SV=1	15	26	5	14	25	15
Synaptosomal-associated protein OS=Homo sapiens GN=SNAP23 PE=1 SV=1	15	25	10	30	40	11
Syntaxin-5 OS=Homo sapiens GN=STX5 PE=1 SV=2	13	12	4	1	34	32
Syntaxin-6 OS=Homo sapiens GN=STX6 PE=1 SV=1	1	3	3	3	3	2
Syntaxin-7 OS=Homo sapiens GN=STX7 PE=1 SV=4	9	13	3	1	13	8
TBC1 domain family member 22B OS=Homo sapiens GN=TBC1D22B PE=1 SV=3	2	1	5	1	4	1
Thioredoxin-related transmembrane protein 1 OS=Homo sapiens GN=TMX1 PE=1 SV=1	1	2	2	4	5	6
Threonylcarbamoyladenosine tRNA methylthiotransferase OS=Homo sapiens GN=CDKAL1 PE=1 SV=1	5	5	9	4	15	5
Thymopoietin, isoform CRA_c OS=Homo sapiens GN=TMPO PE=4 SV=1	70	121	82	55	160	147
Thyroid receptor-interacting protein 11 OS=Homo sapiens GN=TRIP11 PE=1 SV=3	8	2	47	27	35	9
Tight junction protein ZO-1 OS=Homo sapiens GN=TJP1 PE=1 SV=3	6	1	27	28	4	6
TIP41-like protein OS=Homo sapiens GN=TIPRL PE=1 SV=2	3	3	1	4	1	4
Torsin-1A-interacting protein 1 OS=Homo sapiens GN=TOR1AIP1 PE=1 SV=1	10	18	10	8	45	37
Transcription termination factor, RNA polymerase I, isoform CRA_a OS=Homo sapiens GN=TTF1 PE=4 SV=1	64	42	64	56	64	46
Transforming acidic coiled-coil-containing protein 1 OS=Homo sapiens GN=TACC1 PE=1 SV=2	3	12	19	31	19	24
Transgelin-2 OS=Homo sapiens GN=TAGLN2 PE=1 SV=3	20	27	15	17	13	10
Transmembrane protein 2, isoform CRA_b OS=Homo sapiens GN=TMEM2 PE=4 SV=1	5	32	17	13	30	19
Transporter (Fragment) OS=Homo sapiens GN=DKFZp761I0921 PE=2 SV=1	15	21	23	27	33	22
Transporter OS=Homo sapiens GN=hCG_2007960 PE=3 SV=1	5	1	15	14	11	8
Treacle protein OS=Homo sapiens GN=TCOF1 PE=1 SV=3	20	39	5	4	83	98
Tubulin-folding cofactor B OS=Homo sapiens GN=TBCB PE=1 SV=2	1	6	2	5	9	5
Twinfilin-1 OS=Homo sapiens GN=TWF1 PE=1 SV=3	1	2	2	2	4	3
Tyrosine-protein kinase transmembrane receptor OS=Homo sapiens GN=ROR1 PE=1 SV=1	3	2	1	2	4	5
Tyrosine-protein kinase transmembrane receptor OS=Homo sapiens GN=ROR2 PE=1 SV=1	26	19	32	28	45	34
Tyrosine-protein phosphatase non-receptor type OS=Homo sapiens GN=PTPN1 PE=2 SV=1	11	16	10	6	28	11
Ubiquitin carboxyl-terminal hydrolase 15 OS=Homo sapiens GN=USP15 PE=1 SV=3	1	2	8	8	3	6
Uncharacterized protein C1orf226 OS=Homo sapiens GN=C1orf226 PE=1 SV=1	4	1	7	4	9	2
Unconventional myosin-VI OS=Homo sapiens GN=MYO6 PE=1 SV=1	21	15	24	20	64	25
UPF0428 protein CXorf56 OS=Homo sapiens GN=CXorf56 PE=1 SV=1	9	11	1	3	16	7
UPF0606 protein KIAA1549 OS=Homo sapiens GN=KIAA1549 PE=1 SV=4	6	3	1	5	9	3
UPF0705 protein C11orf49 OS=Homo sapiens GN=C11orf49 PE=1 SV=2	18	14	11	12	31	12
USP6 N-terminal-like protein OS=Homo sapiens GN=USP6NL PE=1 SV=3	7	3	9	14	13	5
Utrophin OS=Homo sapiens GN=UTRN PE=1 SV=2	93	102	137	120	244	125
Uveal autoantigen with coiled-coil domains and ankyrin repeats OS=Homo sapiens GN=UACA PE=2 SV=1	2	1	7	7	14	4
VAMP (Vesicle-associated membrane protein)-associated protein B and C OS=Homo sapiens GN=VAPB PE=1 SV=1	26	28	4	13	35	19
VAMP3 protein OS=Homo sapiens GN=VAMP3 PE=2 SV=1	1	3	2	4	5	1
Vang-like 1 (Van gogh, Drosophila), isoform CRA_b OS=Homo sapiens GN=VANGL1 PE=4 SV=1	19	10	22	11	59	50
Vang-like protein 2 OS=Homo sapiens GN=VANGL2 PE=1 SV=2	12	2	13	8	36	17
Vesicle docking protein p115, isoform CRA_a OS=Homo sapiens GN=VDP PE=4 SV=1	4	1	11	9	3	1
Vezatin OS=Homo sapiens GN=VEZT PE=1 SV=3	3	2	8	7	17	7
Vimentin variant (Fragment) OS=Homo sapiens PE=2 SV=1	10	12	5	4	19	34
VWFA and cache domain-containing protein 1 OS=Homo sapiens GN=CACHD1 PE=1 SV=1	28	44	7	7	63	28
WD repeat-containing protein 44 OS=Homo sapiens GN=WDR44 PE=1 SV=1	11	7	14	26	28	17
Wiskott-Aldrich syndrome protein family member 2 OS=Homo sapiens GN=WASF2 PE=1 SV=3	14	9	6	7	17	10
WW domain-containing oxidoreductase OS=Homo sapiens GN=WWOX PE=1 SV=1	77	37	36	14	113	48
Zinc finger protein DZIP1 OS=Homo sapiens GN=DZIP1 PE=1 SV=1	3	1	10	7	10	1
Zinc finger, FYVE domain containing 16, isoform CRA_a OS=Homo sapiens GN=ZFYVE16 PE=4 SV=1	8	3	20	20	13	7
Zinc transporter 1 OS=Homo sapiens GN=SLC30A1 PE=1 SV=3	4	9	4	5	10	3
Zyxin OS=Homo sapiens GN=ZYX PE=1 SV=1	1	5	5	2	3	6

## Sheet: TurboID expt1&2
Protein IDs	Majority protein IDs	Protein names	Gene names	WT_Control_Rep1	WT_3a_Rep1	db_3a_Rep1	m10_3a_Rep1		WT_Control_Rep2	WT_3a_Rep2	db_3a_Rep2	m10_3a_Rep2
A0A0B4J238	A0A0B4J238		TRAV1-2	0	0	0	0		0	1	0	0
A0A0B4J248	A0A0B4J248		TRAV1-1	0	0	0	0		1	0	0	0
A0FGR8	A0FGR8	Extended synaptotagmin-2	ESYT2	38	57	43	23		38	36	42	27
A0JLT2	A0JLT2	Mediator of RNA polymerase II transcription subunit 19	MED19	0	2	0	0		0	1	0	0
A0JNW5	A0JNW5	UHRF1-binding protein 1-like	UHRF1BP1L	3	7	1	7		7	5	3	11
A0MZ66	A0MZ66	Shootin-1	KIAA1598	22	42	20	15		51	59	67	62
A1A4S6	A1A4S6	Rho GTPase-activating protein 10	ARHGAP10	0	1	0	0		2	3	0	1
A1L020	A1L020	RNA-binding protein MEX3A	MEX3A	0	0	0	0		1	0	0	0
A1L170	A1L170	Uncharacterized protein C1orf226	C1orf226	12	15	10	31		29	23	27	32
A1X283	A1X283	SH3 and PX domain-containing protein 2B	SH3PXD2B	2	3	2	2		6	6	2	0
A1XBS5	A1XBS5	Protein FAM92A1	FAM92A1	3	13	8	4		21	14	18	5
A2RTY3	A2RTY3	Protein HEATR9	HEATR9	0	0	0	0		0	0	0	0
A2RU67	A2RU67	Uncharacterized protein KIAA1467	KIAA1467	8	6	5	8		19	19	21	18
A2RUB6	A2RUB6	Coiled-coil domain-containing protein 66	CCDC66	0	0	1	2		4	4	1	2
A3KMH1	A3KMH1	von Willebrand factor A domain-containing protein 8	VWA8	0	0	0	0		0	0	0	0
A4D161	A4D161	Protein FAM221A	FAM221A	0	5	3	1		2	4	5	0
A5D8V6	A5D8V6	Vacuolar protein sorting-associated protein 37C	VPS37C	0	3	0	0		2	0	0	3
A5LGW7	A5LGW7			0	0	0	0		2	2	2	1
A5YKK6	A5YKK6	CCR4-NOT transcription complex subunit 1	CNOT1	0	0	0	0		6	3	0	4
A6NCS6	A6NCS6	Uncharacterized protein C2orf72	C2orf72	0	0	1	2		6	5	5	1
A6NDU8	A6NDU8	UPF0600 protein C5orf51	C5orf51	0	0	0	0		1	1	2	3
P30046;A6NHG4	P30046;A6NHG4	D-dopachrome decarboxylase;D-dopachrome decarboxylase-like protein	DDT;DDTL	2	5	2	3		6	5	6	5
A6NI28	A6NI28	Rho GTPase-activating protein 42	ARHGAP42	0	0	0	0		1	1	0	0
A6NKD9	A6NKD9	Coiled-coil domain-containing protein 85C	CCDC85C	13	35	11	11		45	36	23	18
A6NKL6	A6NKL6	Transmembrane protein 200C	TMEM200C	0	3	0	0		0	0	0	1
A6NKW6	A6NKW6	Membrane protein FAM159B	FAM159B	0	0	0	0		1	0	0	0
Q6WVH5;B1NKU3;B1NKT9;B1NKT1;B1NKR5;A7J3A4	Q6WVH5;B1NKU3;B1NKT9;B1NKT1;B1NKR5;A7J3A4			0	0	0	0		0	0	0	0
A7KAX9;Q7Z6I6;O14559	A7KAX9	Rho GTPase-activating protein 32	ARHGAP32	3	9	1	19		26	26	3	14
A8CG34;A6NF01;Q6PJE2	A8CG34	Nuclear envelope pore membrane protein POM 121C	POM121C	48	48	16	33		82	80	43	83
A8MVW0	A8MVW0	Protein FAM171A2	FAM171A2	35	51	43	27		45	61	54	62
B2RTY4;Q13459	B2RTY4	Unconventional myosin-IXa	MYO9A	6	22	6	1		33	30	14	8
P0DPB3;B3KU38	P0DPB3;B3KU38			0	2	0	1		6	10	10	0
Q99613;B5ME19	Q99613;B5ME19	Eukaryotic translation initiation factor 3 subunit C;Eukaryotic translation initiation factor 3 subunit C-like protein	EIF3C;EIF3CL	1	10	4	1		25	30	7	22
B6A8C7	B6A8C7	T-cell-interacting, activating receptor on myeloid cells protein 1	TARM1	0	0	0	0		0	0	0	0
B7ZAP0	B7ZAP0	Rab GTPase-activating protein 1-like, isoform 10	RABGAP1L	0	1	0	0		4	2	1	4
P0CG08;B7ZAQ6	P0CG08;B7ZAQ6	Golgi pH regulator B;Golgi pH regulator A	GPR89B;GPR89A	5	5	2	1		4	4	2	3
B8ZZ34	B8ZZ34	Putative protein shisa-8	SHISA8	2	6	3	6		6	13	16	8
CON__A2A5Y0;CON__O76015;CON__O76014;O76014;O76015	CON__A2A5Y0			0	0	0	0		2	0	0	0
CON__A3EZ79;CON__A3EZ82;Q6E0U4	CON__A3EZ79;CON__A3EZ82;Q6E0U4	Dermokine	DMKN	0	1	0	0		0	0	0	0
CON__O43790;O43790	CON__O43790;O43790	Keratin, type II cuticular Hb6	KRT86	0	0	0	3		3	0	0	0
CON__O76009;O76009;CON__Q6NTB9	CON__O76009;O76009;CON__Q6NTB9	Keratin, type I cuticular Ha3-I	KRT33A	0	0	0	0		4	0	0	0
CON__O76013;O76013	CON__O76013;O76013	Keratin, type I cuticular Ha6	KRT36	0	0	0	0		10	0	0	0
CON__O95678;O95678	CON__O95678;O95678	Keratin, type II cytoskeletal 75	KRT75	0	0	0	0		15	0	0	0
CON__P00761	CON__P00761			546	300	609	598		218	210	330	349
CON__P02533;P02533;CON__A2A4G1;CON__Q61782;CON__Q9D312;CON__Q99456;Q99456;CON__A2AB72;CON__Q7Z3Y9;Q7Z3Y9	CON__P02533;P02533	Keratin, type I cytoskeletal 14	KRT14	7	31	11	6		5	20	16	14
CON__P02535-1;CON__Q2M2I5;Q2M2I5	CON__P02535-1			0	0	1	0		0	0	0	0
CON__P02538;P02538	CON__P02538;P02538	Keratin, type II cytoskeletal 6A	KRT6A	2	72	4	5		4	11	12	19
CON__P02662	CON__P02662			0	2	0	0		5	0	4	12
CON__P02663	CON__P02663			0	4	0	0		0	0	3	9
CON__P02666	CON__P02666			0	2	0	0		0	0	1	4
CON__P02668	CON__P02668			0	2	0	0		0	0	0	4
CON__P02754	CON__P02754			0	6	0	0		0	0	1	10
CON__P02768-1;P02768	CON__P02768-1;P02768	Serum albumin	ALB	0	5	0	0		1	0	0	0
CON__P02769	CON__P02769			9	36	15	0		7	6	41	107
CON__P04259	CON__P04259			0	7	0	0		0	0	0	1
CON__P05787;P05787;CON__H-INV:HIT000292931;CON__H-INV:HIT000016045;CON__Q9DCV7;CON__REFSEQ:XP_092267	CON__P05787;P05787	Keratin, type II cytoskeletal 8	KRT8	3	6	1	1		11	6	6	20
CON__P07477;Q8NHM4;P07478;P07477	CON__P07477;Q8NHM4;P07478;P07477	Putative trypsin-6;Trypsin-2;Trypsin-1;Alpha-trypsin chain 1;Alpha-trypsin chain 2	PRSS3P2;PRSS2;PRSS1	4	10	1	1		6	0	7	7
CON__Q3KNV1;CON__P08729;P08729	CON__Q3KNV1;CON__P08729;P08729	Keratin, type II cytoskeletal 7	KRT7	0	0	0	0		8	0	0	0
CON__P08779;P08779;CON__Q9Z2K1;CON__Q3ZAW8	CON__P08779;P08779	Keratin, type I cytoskeletal 16	KRT16	4	35	13	9		7	9	6	14
CON__P13645;P13645;CON__Q7Z3Y7;Q7Z3Y7;CON__Q148H6;CON__Q7Z3Z0;CON__Q7Z3Y8;Q7Z3Z0;Q7Z3Y8	CON__P13645;P13645	Keratin, type I cytoskeletal 10	KRT10	94	383	227	97		206	122	93	127
CON__P13646-1	CON__P13646-1			6	18	0	0		0	2	0	0
CON__P13647;P13647	CON__P13647;P13647	Keratin, type II cytoskeletal 5	KRT5	4	42	17	4		14	7	5	6
CON__P19013;P19013	CON__P19013;P19013	Keratin, type II cytoskeletal 4	KRT4	9	13	0	0		0	0	0	0
CON__P35527;P35527	CON__P35527;P35527	Keratin, type I cytoskeletal 9	KRT9	75	171	100	74		103	118	141	132
CON__P35908	CON__P35908			0	1	0	0		0	0	0	0
CON__P78386;P78386	CON__P78386;P78386	Keratin, type II cuticular Hb5	KRT85	0	0	0	0		38	0	0	0
CON__Q04695;Q04695;CON__Q9QWL7	CON__Q04695;Q04695;CON__Q9QWL7	Keratin, type I cytoskeletal 17	KRT17	0	5	0	0		0	1	0	3
CON__Q14525;Q14525;CON__Q6IFU5;Q6A162;CON__Q9C075;Q9C075	CON__Q14525;Q14525	Keratin, type I cuticular Ha3-II	KRT33B	1	1	0	23		121	0	0	0
CON__Q9UE12;CON__Q15323;Q15323	CON__Q9UE12;CON__Q15323;Q15323	Keratin, type I cuticular Ha1	KRT31	0	0	0	9		27	0	0	0
CON__Q5D862;Q5D862	CON__Q5D862;Q5D862	Filaggrin-2	FLG2	1	3	2	0		2	1	0	1
CON__Q5XQN5;CON__Q922U2	CON__Q5XQN5;CON__Q922U2			0	1	0	1		1	0	0	0
CON__Q61726	CON__Q61726			0	0	0	0		17	0	0	0
CON__Q6ISB0;Q9NSB2;CON__Q9NSB2	CON__Q6ISB0;Q9NSB2;CON__Q9NSB2	Keratin, type II cuticular Hb4	KRT84	0	0	0	0		0	0	0	10
CON__Q6NT21;P78385;CON__P78385;A6NCN2	CON__Q6NT21;P78385;CON__P78385;A6NCN2	Keratin, type II cuticular Hb3;Putative keratin-87 protein	KRT83;KRT87P	0	0	0	18		179	0	0	0
CON__Q7Z794;Q7Z794	CON__Q7Z794;Q7Z794	Keratin, type II cytoskeletal 1b	KRT77	0	1	0	0		15	0	0	0
CON__Q86YZ3;Q86YZ3	CON__Q86YZ3;Q86YZ3	Hornerin	HRNR	0	1	0	1		0	0	0	0
CON__Q8BGZ7	CON__Q8BGZ7			1	1	0	0		0	0	0	0
CON__Q8IUT8;CON__O76011;O76011	CON__Q8IUT8;CON__O76011;O76011	Keratin, type I cuticular Ha4	KRT34	0	0	0	3		3	0	0	0
CON__Q9BYR9;Q9BYT5;Q9BYU5;Q9BYR9;P0C7H8	CON__Q9BYR9;Q9BYT5;Q9BYU5;Q9BYR9;P0C7H8	Keratin-associated protein 2-2;Keratin-associated protein 2-1;Keratin-associated protein 2-4;Keratin-associated protein 2-3	KRTAP2-2;KRTAP2-1;KRTAP2-4;KRTAP2-3	0	0	0	2		11	0	0	0
CON__Q9NSB4;Q9NSB4	CON__Q9NSB4;Q9NSB4	Keratin, type II cuticular Hb2	KRT82	0	0	0	0		13	0	0	0
CON__Q9U6Y5	CON__Q9U6Y5			4	6	0	0		0	0	0	4
CON__REFSEQ:XP_986630	CON__REFSEQ:XP_986630			0	0	0	0		11	0	0	0
CON__Streptavidin	CON__Streptavidin			0	3	1	3		3	2	0	0
E9PAV3;Q13765;Q9BZK3	E9PAV3;Q13765	Nascent polypeptide-associated complex subunit alpha, muscle-specific form;Nascent polypeptide-associated complex subunit alpha	NACA	7	8	11	8		9	6	13	5
E9PRG8	E9PRG8	Uncharacterized protein C11orf98	C11orf98	1	2	0	2		2	0	3	0
F5HFD2	F5HFD2			0	0	0	0		0	0	0	0
H3BQB6	H3BQB6	Stathmin domain-containing protein 1	STMND1	0	3	0	1		2	1	1	0
O00124	O00124	UBX domain-containing protein 8	UBXN8	7	23	2	6		25	14	19	13
O00148;Q13838	O00148;Q13838	ATP-dependent RNA helicase DDX39A;Spliceosome RNA helicase DDX39B	DDX39A;DDX39B	1	6	0	2		3	4	3	4
O00151	O00151	PDZ and LIM domain protein 1	PDLIM1	50	85	78	61		59	43	57	29
O00161	O00161	Synaptosomal-associated protein 23	SNAP23	89	109	60	69		120	137	150	87
O00170	O00170	AH receptor-interacting protein	AIP	1	8	2	2		7	4	4	1
O00178	O00178	GTP-binding protein 1	GTPBP1	0	7	1	3		0	0	0	0
O00186	O00186	Syntaxin-binding protein 3	STXBP3	10	25	13	9		7	21	18	10
O00189	O00189	AP-4 complex subunit mu-1	AP4M1	0	1	0	0		0	3	0	0
O00192	O00192	Armadillo repeat protein deleted in velo-cardio-facial syndrome	ARVCF	0	0	0	0		5	3	2	3
O00193	O00193	Small acidic protein	SMAP	1	1	1	2		2	1	3	0
O00194	O00194	Ras-related protein Rab-27B	RAB27B	2	2	0	1		4	3	2	0
O00203;Q13367	O00203	AP-3 complex subunit beta-1	AP3B1	0	4	0	2		28	19	6	19
O00213	O00213	Amyloid beta A4 precursor protein-binding family B member 1	APBB1	93	146	57	114		140	166	117	173
O00214	O00214	Galectin-8	LGALS8	0	0	0	0		6	2	3	3
O00221	O00221	NF-kappa-B inhibitor epsilon	NFKBIE	0	2	0	0		1	1	1	0
O00231	O00231	26S proteasome non-ATPase regulatory subunit 11	PSMD11	0	0	0	0		4	2	1	3
O00233	O00233	26S proteasome non-ATPase regulatory subunit 9	PSMD9	0	0	1	0		0	0	0	0
O00264	O00264	Membrane-associated progesterone receptor component 1	PGRMC1	5	7	2	4		10	7	4	2
O00273	O00273	DNA fragmentation factor subunit alpha	DFFA	0	1	1	0		7	4	5	2
O00294	O00294	Tubby-related protein 1	TULP1	0	1	0	1		0	0	0	0
O00299	O00299	Chloride intracellular channel protein 1	CLIC1	8	11	6	7		10	12	12	7
O00308	O00308	NEDD4-like E3 ubiquitin-protein ligase WWP2	WWP2	0	2	0	2		0	2	1	0
O00400	O00400	Acetyl-coenzyme A transporter 1	SLC33A1	0	5	0	0		10	10	6	0
O00401	O00401	Neural Wiskott-Aldrich syndrome protein	WASL	71	122	61	70		84	114	103	90
O00410	O00410	Importin-5	IPO5	0	0	0	0		0	0	0	0
O00429	O00429	Dynamin-1-like protein	DNM1L	0	1	0	0		2	4	3	2
O00443	O00443	Phosphatidylinositol 4-phosphate 3-kinase C2 domain-containing subunit alpha	PIK3C2A	24	71	10	26		28	46	13	13
O00459	O00459	Phosphatidylinositol 3-kinase regulatory subunit beta	PIK3R2	0	2	0	0		12	13	9	12
O00487	O00487	26S proteasome non-ATPase regulatory subunit 14	PSMD14	0	0	0	0		1	1	2	1
O00505;O00629	O00505	Importin subunit alpha-4	KPNA3	9	55	20	18		35	27	24	16
O00506	O00506	Serine/threonine-protein kinase 25	STK25	0	1	0	0		0	1	0	0
O00522	O00522	Krev interaction trapped protein 1	KRIT1	1	19	2	8		0	2	0	0
O00559	O00559	Receptor-binding cancer antigen expressed on SiSo cells	EBAG9	11	10	13	9		9	8	13	7
O00560	O00560	Syntenin-1	SDCBP	15	25	24	14		15	22	22	14
O00566	O00566	U3 small nucleolar ribonucleoprotein protein MPP10	MPHOSPH10	0	1	0	0		0	0	1	0
O00567	O00567	Nucleolar protein 56	NOP56	4	5	3	1		7	11	9	6
O00571;O15523;Q9NQI0	O00571;O15523	ATP-dependent RNA helicase DDX3X;ATP-dependent RNA helicase DDX3Y	DDX3X;DDX3Y	146	193	210	229		130	135	122	86
O00592	O00592	Podocalyxin	PODXL	0	0	0	0		4	4	3	4
O00750	O00750	Phosphatidylinositol 4-phosphate 3-kinase C2 domain-containing subunit beta	PIK3C2B	1	5	0	1		0	0	0	0
O00762	O00762	Ubiquitin-conjugating enzyme E2 C	UBE2C	1	1	0	0		3	1	2	1
O00767	O00767	Acyl-CoA desaturase	SCD	1	0	1	0		3	3	4	3
O14495	O14495	Lipid phosphate phosphohydrolase 3	PPAP2B	0	1	0	0		5	6	3	2
O14497	O14497	AT-rich interactive domain-containing protein 1A	ARID1A	0	0	0	0		0	1	0	2
O14514	O14514	Brain-specific angiogenesis inhibitor 1	BAI1	0	2	0	0		5	1	1	1
O14523	O14523	C2 domain-containing protein 2-like	C2CD2L	4	12	4	3		25	31	32	14
O14525	O14525	Astrotactin-1	ASTN1	0	2	0	0		2	2	0	3
O14530	O14530	Thioredoxin domain-containing protein 9	TXNDC9	3	10	3	4		7	9	6	1
O14544	O14544	Suppressor of cytokine signaling 6	SOCS6	0	0	0	0		1	2	0	0
O14562	O14562	Ubiquitin domain-containing protein UBFD1	UBFD1	0	3	1	0		2	1	0	0
O14578	O14578	Citron Rho-interacting kinase	CIT	23	31	0	2		6	14	0	3
O14579	O14579	Coatomer subunit epsilon	COPE	0	1	0	0		0	0	1	1
O14595	O14595	Carboxy-terminal domain RNA polymerase II polypeptide A small phosphatase 2	CTDSP2	11	12	5	10		20	16	21	20
O14613	O14613	Cdc42 effector protein 2	CDC42EP2	2	2	1	1		3	7	3	4
O14617	O14617	AP-3 complex subunit delta-1	AP3D1	236	286	267	282		279	235	200	195
O14639	O14639	Actin-binding LIM protein 1	ABLIM1	50	78	115	76		81	75	117	77
O14640;P54792	O14640;P54792	Segment polarity protein dishevelled homolog DVL-1;Putative segment polarity protein dishevelled homolog DVL1P1	DVL1;DVL1P1	22	19	19	53		6	37	39	33
O14641	O14641	Segment polarity protein dishevelled homolog DVL-2	DVL2	28	24	30	83		15	48	22	55
O14653	O14653	Golgi SNAP receptor complex member 2	GOSR2	0	2	0	0		2	4	4	1
O14654	O14654	Insulin receptor substrate 4	IRS4	423	497	510	680		757	787	722	683
O14662	O14662	Syntaxin-16	STX16	0	0	0	0		2	2	0	1
O14668	O14668	Transmembrane gamma-carboxyglutamic acid protein 1	PRRG1	4	3	1	5		3	2	3	2
O14717	O14717	tRNA (cytosine(38)-C(5))-methyltransferase	TRDMT1	0	0	1	0		2	2	1	0
O14730	O14730	Serine/threonine-protein kinase RIO3	RIOK3	1	1	1	0		2	3	5	1
O14737	O14737	Programmed cell death protein 5	PDCD5	9	8	14	15		10	10	11	7
O14745	O14745	Na(+)/H(+) exchange regulatory cofactor NHE-RF1	SLC9A3R1	68	65	69	50		44	39	53	32
O14757	O14757	Serine/threonine-protein kinase Chk1	CHEK1	0	1	2	1		9	9	2	2
O14763	O14763	Tumor necrosis factor receptor superfamily member 10B	TNFRSF10B	0	4	1	2		11	11	14	10
O14776	O14776	Transcription elongation regulator 1	TCERG1	1	0	0	0		2	3	2	0
O14777	O14777	Kinetochore protein NDC80 homolog	NDC80	0	0	0	0		4	6	1	3
O14810	O14810	Complexin-1	CPLX1	3	1	3	3		1	0	2	0
O14828	O14828	Secretory carrier-associated membrane protein 3	SCAMP3	13	27	8	13		46	41	40	33
O14908;Q8TF64	O14908	PDZ domain-containing protein GIPC1	GIPC1	3	4	6	4		9	4	9	3
O14910	O14910	Protein lin-7 homolog A	LIN7A	3	0	0	1		3	3	4	2
O14929	O14929	Histone acetyltransferase type B catalytic subunit	HAT1	0	0	0	0		0	0	0	2
O14936	O14936	Peripheral plasma membrane protein CASK	CASK	13	24	8	0		31	44	21	21
P19105;O14950	P19105;O14950	Myosin regulatory light chain 12A;Myosin regulatory light chain 12B	MYL12A;MYL12B	0	0	2	2		1	1	1	0
O14964	O14964	Hepatocyte growth factor-regulated tyrosine kinase substrate	HGS	13	21	6	13		44	58	46	80
O14965;Q9UQB9	O14965	Aurora kinase A	AURKA	8	18	5	4		17	12	9	6
O14974	O14974	Protein phosphatase 1 regulatory subunit 12A	PPP1R12A	5	5	3	2		32	32	15	12
O14976	O14976	Cyclin-G-associated kinase	GAK	0	1	0	0		6	5	2	4
O14979	O14979	Heterogeneous nuclear ribonucleoprotein D-like	HNRNPDL	1	2	1	1		3	4	1	2
O15020	O15020	Spectrin beta chain, non-erythrocytic 2	SPTBN2	16	24	14	7		54	64	39	16
O15027	O15027	Protein transport protein Sec16A	SEC16A	71	109	23	104		245	250	168	229
O15037	O15037	Protein KHNYN	KHNYN	1	2	0	2		0	3	0	1
O15040	O15040	Tectonin beta-propeller repeat-containing protein 2	TECPR2	3	7	7	6		8	7	5	3
O15042	O15042	U2 snRNP-associated SURP motif-containing protein	U2SURP	2	1	0	1		2	3	0	0
O15049	O15049	NEDD4-binding protein 3	N4BP3	1	0	0	1		1	1	0	1
O15056	O15056	Synaptojanin-2	SYNJ2	7	16	7	7		25	28	15	19
O15061	O15061	Synemin	SYNM	0	0	0	3		9	11	1	35
O15063	O15063	Uncharacterized protein KIAA0355	KIAA0355	5	24	1	3		32	34	5	16
O15066	O15066	Kinesin-like protein KIF3B;Kinesin-like protein KIF3B, N-terminally processed	KIF3B	0	0	0	0		2	0	0	0
O15126	O15126	Secretory carrier-associated membrane protein 1	SCAMP1	100	91	84	118		139	150	148	155
O15127	O15127	Secretory carrier-associated membrane protein 2	SCAMP2	0	1	0	1		4	2	4	3
O15144	O15144	Actin-related protein 2/3 complex subunit 2	ARPC2	0	0	0	0		2	4	0	0
O15145	O15145	Actin-related protein 2/3 complex subunit 3	ARPC3	0	0	0	0		1	0	0	0
O15155	O15155	BET1 homolog	BET1	3	3	0	1		13	16	11	10
O15162	O15162	Phospholipid scramblase 1	PLSCR1	0	0	0	0		5	6	4	2
O15165	O15165	Low-density lipoprotein receptor class A domain-containing protein 4	LDLRAD4	0	0	1	2		1	0	1	0
O15169	O15169	Axin-1	AXIN1	129	134	71	18		83	97	83	22
O15173	O15173	Membrane-associated progesterone receptor component 2	PGRMC2	0	0	0	0		3	6	4	3
O15194	O15194	CTD small phosphatase-like protein	CTDSPL	0	0	0	1		1	1	1	1
O15198;Q15797;P84022;Q99717;Q15796	O15198	Mothers against decapentaplegic homolog 9	SMAD9	1	38	4	4		5	1	0	2
O15212	O15212	Prefoldin subunit 6	PFDN6	2	3	2	3		4	2	4	3
O15231	O15231	Zinc finger protein 185	ZNF185	0	2	0	1		0	1	0	0
O15258	O15258	Protein RER1	RER1	5	7	0	0		4	8	2	2
O15260	O15260	Surfeit locus protein 4	SURF4	1	0	0	0		7	4	2	0
O15318	O15318	DNA-directed RNA polymerase III subunit RPC7	POLR3G	0	0	0	0		0	0	0	1
O15357	O15357	Phosphatidylinositol 3,4,5-trisphosphate 5-phosphatase 2	INPPL1	0	0	0	0		2	1	1	0
O15371	O15371	Eukaryotic translation initiation factor 3 subunit D	EIF3D	0	9	4	2		1	8	3	0
O15372	O15372	Eukaryotic translation initiation factor 3 subunit H	EIF3H	0	1	1	2		3	3	3	6
O15397	O15397	Importin-8	IPO8	0	0	1	0		0	1	0	7
O15400	O15400	Syntaxin-7	STX7	50	56	41	49		30	32	47	43
O15440;Q96J65;Q96J66;Q92887	O15440	Multidrug resistance-associated protein 5	ABCC5	12	21	9	4		25	29	15	15
O15498	O15498	Synaptobrevin homolog YKT6	YKT6	27	52	47	51		32	28	40	12
O15504	O15504	Nucleoporin-like protein 2	NUPL2	8	19	1	5		32	28	22	15
O15511	O15511	Actin-related protein 2/3 complex subunit 5	ARPC5	2	0	0	0		3	3	2	2
O15541;Q8IZP6	O15541	RING finger protein 113A	RNF113A	1	1	0	0		0	1	2	0
P20896;O36633	P20896;O36633			0	0	0	0		0	0	0	0
O43143	O43143	Pre-mRNA-splicing factor ATP-dependent RNA helicase DHX15	DHX15	1	9	0	1		8	4	5	6
O43148	O43148	mRNA cap guanine-N7 methyltransferase	RNMT	0	0	0	1		1	0	1	0
O43150	O43150	Arf-GAP with SH3 domain, ANK repeat and PH domain-containing protein 2	ASAP2	3	4	1	0		4	4	2	1
O43166	O43166	Signal-induced proliferation-associated 1-like protein 1	SIPA1L1	3	9	0	2		8	20	1	3
O43169	O43169	Cytochrome b5 type B	CYB5B	0	0	0	0		1	0	2	0
O43172	O43172	U4/U6 small nuclear ribonucleoprotein Prp4	PRPF4	0	0	0	0		0	0	1	0
O43175	O43175	D-3-phosphoglycerate dehydrogenase	PHGDH	0	1	0	0		3	4	4	5
O43181	O43181	NADH dehydrogenase [ubiquinone] iron-sulfur protein 4, mitochondrial	NDUFS4	0	0	0	0		0	0	0	0
O43237	O43237	Cytoplasmic dynein 1 light intermediate chain 2	DYNC1LI2	0	2	2	2		12	9	8	1
O43290	O43290	U4/U6.U5 tri-snRNP-associated protein 1	SART1	20	14	14	8		3	4	2	3
O43291	O43291	Kunitz-type protease inhibitor 2	SPINT2	5	12	2	8		14	14	12	13
O43294	O43294	Transforming growth factor beta-1-induced transcript 1 protein	TGFB1I1	1	12	1	1		3	1	1	3
O43303	O43303	Centriolar coiled-coil protein of 110 kDa	CCP110	0	0	0	0		1	2	0	1
O43310	O43310	CBP80/20-dependent translation initiation factor	CTIF	0	1	0	1		1	2	0	0
O43324	O43324	Eukaryotic translation elongation factor 1 epsilon-1	EEF1E1	0	0	0	0		1	0	0	2
O43390	O43390	Heterogeneous nuclear ribonucleoprotein R	HNRNPR	0	0	0	0		1	1	1	0
O43395	O43395	U4/U6 small nuclear ribonucleoprotein Prp3	PRPF3	13	18	27	13		26	25	31	15
O43396	O43396	Thioredoxin-like protein 1	TXNL1	0	0	1	0		0	1	0	0
O43399	O43399	Tumor protein D54	TPD52L2	1	2	0	0		2	6	2	1
O43402	O43402	ER membrane protein complex subunit 8	EMC8	1	2	4	4		3	4	2	1
O43426	O43426	Synaptojanin-1	SYNJ1	20	58	1	21		36	47	30	36
O43432	O43432	Eukaryotic translation initiation factor 4 gamma 3	EIF4G3	0	0	0	0		1	1	0	2
O43482	O43482	Protein Mis18-beta	OIP5	3	1	1	1		2	4	3	0
O43488	O43488	Aflatoxin B1 aldehyde reductase member 2	AKR7A2	0	0	0	0		0	0	1	0
O43491	O43491	Band 4.1-like protein 2	EPB41L2	291	317	426	285		395	441	467	305
O43502	O43502	DNA repair protein RAD51 homolog 3	RAD51C	0	2	1	1		8	5	5	2
O43511	O43511	Pendrin	SLC26A4	1	2	0	0		3	2	3	0
O43524	O43524	Forkhead box protein O3	FOXO3	2	4	3	2		5	8	8	3
O43556	O43556	Epsilon-sarcoglycan	SGCE	4	12	5	6		7	7	7	4
O43572	O43572	A-kinase anchor protein 10, mitochondrial	AKAP10	0	0	0	0		2	2	0	0
O43581	O43581	Synaptotagmin-7	SYT7	1	5	2	2		5	3	4	1
O43583	O43583	Density-regulated protein	DENR	3	3	6	1		7	10	11	3
O43597	O43597	Protein sprouty homolog 2	SPRY2	1	0	0	0		5	2	2	3
O43609	O43609	Protein sprouty homolog 1	SPRY1	0	0	0	0		4	1	1	3
O43610	O43610	Protein sprouty homolog 3	SPRY3	1	0	0	0		0	2	2	2
O43633	O43633	Charged multivesicular body protein 2a	CHMP2A	2	3	1	0		2	3	1	0
O43639	O43639	Cytoplasmic protein NCK2	NCK2	23	32	52	53		43	29	39	30
O43670	O43670	BUB3-interacting and GLEBS motif-containing protein ZNF207	ZNF207	1	1	2	0		1	2	1	0
O43683	O43683	Mitotic checkpoint serine/threonine-protein kinase BUB1	BUB1	0	0	0	0		0	0	0	2
O43734	O43734	Adapter protein CIKS	TRAF3IP2	0	0	0	0		1	1	1	1
O43747	O43747	AP-1 complex subunit gamma-1	AP1G1	0	2	0	1		3	2	2	0
O43752	O43752	Syntaxin-6	STX6	29	53	13	29		26	26	26	14
O43761	O43761	Synaptogyrin-3	SYNGR3	1	1	1	2		0	0	0	0
O43768	O43768	Alpha-endosulfine	ENSA	0	1	3	1		9	6	7	3
O43776	O43776	Asparagine--tRNA ligase, cytoplasmic	NARS	0	1	2	0		4	3	4	1
O43795;Q9UBC5	O43795	Unconventional myosin-Ib	MYO1B	0	0	0	0		10	8	1	3
O43809	O43809	Cleavage and polyadenylation specificity factor subunit 5	NUDT21	0	0	0	0		3	3	1	0
O43815	O43815	Striatin	STRN	0	0	0	0		2	3	3	1
O43865	O43865	Putative adenosylhomocysteinase 2	AHCYL1	167	240	173	182		156	184	178	121
O43896	O43896	Kinesin-like protein KIF1C	KIF1C	1	0	0	1		0	1	0	1
O43900	O43900	Prickle-like protein 3	PRICKLE3	0	0	0	1		0	0	1	1
O60229	O60229	Kalirin	KALRN	0	1	0	0		8	8	6	1
O60239	O60239	SH3 domain-binding protein 5	SH3BP5	5	9	6	6		4	7	8	4
O60245	O60245	Protocadherin-7	PCDH7	162	154	170	99		172	180	166	101
O60256	O60256	Phosphoribosyl pyrophosphate synthase-associated protein 2	PRPSAP2	0	1	1	0		3	1	1	0
O60264	O60264	SWI/SNF-related matrix-associated actin-dependent regulator of chromatin subfamily A member 5	SMARCA5	0	0	0	0		1	0	0	2
O60271	O60271	C-Jun-amino-terminal kinase-interacting protein 4	SPAG9	15	15	7	12		62	56	37	51
O60282	O60282	Kinesin heavy chain isoform 5C	KIF5C	2	2	1	2		1	2	1	2
O60292	O60292	Signal-induced proliferation-associated 1-like protein 3	SIPA1L3	55	72	25	55		143	156	60	74
O60293	O60293	Zinc finger C3H1 domain-containing protein	ZFC3H1	0	0	0	0		0	0	0	0
O60299	O60299	Leucine zipper putative tumor suppressor 3	LZTS3	1	0	1	2		7	8	5	2
O60308	O60308	Centrosomal protein of 104 kDa	CEP104	0	0	0	0		0	1	0	0
O60347	O60347	TBC1 domain family member 12	TBC1D12	5	8	7	8		21	18	17	15
O60447;Q96CN4	O60447	Ecotropic viral integration site 5 protein homolog	EVI5	0	0	0	0		2	2	3	5
O60478	O60478	Integral membrane protein GPR137B	GPR137B	0	0	0	0		0	0	0	0
O60487	O60487	Myelin protein zero-like protein 2	MPZL2	4	5	3	4		9	7	6	2
O60488	O60488	Long-chain-fatty-acid--CoA ligase 4	ACSL4	2	4	2	2		5	8	11	5
O60493	O60493	Sorting nexin-3	SNX3	100	129	125	121		95	72	93	70
O60499	O60499	Syntaxin-10	STX10	28	27	14	29		31	27	22	20
O60503	O60503	Adenylate cyclase type 9	ADCY9	5	13	0	2		7	12	8	9
O60504	O60504	Vinexin	SORBS3	0	7	2	5		9	7	5	1
O60506	O60506	Heterogeneous nuclear ribonucleoprotein Q	SYNCRIP	1	4	0	2		4	6	3	2
O60524	O60524	Nuclear export mediator factor NEMF	NEMF	0	0	2	0		0	1	0	0
O60566	O60566	Mitotic checkpoint serine/threonine-protein kinase BUB1 beta	BUB1B	4	11	5	12		58	65	36	34
O60573	O60573	Eukaryotic translation initiation factor 4E type 2	EIF4E2	0	0	0	0		1	1	0	0
O60610	O60610	Protein diaphanous homolog 1	DIAPH1	0	0	0	0		1	1	1	1
O60641	O60641	Clathrin coat assembly protein AP180	SNAP91	0	3	0	0		0	0	0	0
O60645	O60645	Exocyst complex component 3	EXOC3	24	52	15	21		62	68	66	62
O60658	O60658	High affinity cAMP-specific and IBMX-insensitive 3,5-cyclic phosphodiesterase 8A	PDE8A	0	5	4	3		12	15	13	9
O60678	O60678	Protein arginine N-methyltransferase 3	PRMT3	0	0	0	0		1	5	2	0
O60716	O60716	Catenin delta-1	CTNND1	197	246	155	146		300	288	270	211
O60749	O60749	Sorting nexin-2	SNX2	17	32	7	10		36	48	27	39
O60763;REV__Q5VZ89	O60763	General vesicular transport factor p115	USO1	0	3	0	3		11	11	2	14
O60779	O60779	Thiamine transporter 1	SLC19A2	0	2	0	0		3	3	3	3
O60784	O60784	Target of Myb protein 1	TOM1	2	8	0	0		3	3	2	5
Q99880;Q99879;Q99877;Q93079;Q5QNW6;P62807;P58876;P57053;O60814;Q96A08	Q99880;Q99879;Q99877;Q93079;Q5QNW6;P62807;P58876;P57053;O60814;Q96A08	Histone H2B type 1-L;Histone H2B type 1-M;Histone H2B type 1-N;Histone H2B type 1-H;Histone H2B type 2-F;Histone H2B type 1-C/E/F/G/I;Histone H2B type 1-D;Histone H2B type F-S;Histone H2B type 1-K;Histone H2B type 1-A	HIST1H2BL;HIST1H2BM;HIST1H2BN;HIST1H2BH;HIST2H2BF;HIST1H2BC;HIST1H2BD;H2BFS;HIST1H2BK;HIST1H2BA	5	10	7	6		8	8	8	7
O60826	O60826	Coiled-coil domain-containing protein 22	CCDC22	0	0	0	0		3	4	0	2
O60832	O60832	H/ACA ribonucleoprotein complex subunit 4	DKC1	0	0	1	0		0	0	0	2
O60841	O60841	Eukaryotic translation initiation factor 5B	EIF5B	3	1	7	4		1	4	4	4
O60858	O60858	E3 ubiquitin-protein ligase TRIM13	TRIM13	0	10	0	1		22	16	8	16
O60861	O60861	Growth arrest-specific protein 7	GAS7	0	8	5	1		3	2	4	6
O60869	O60869	Endothelial differentiation-related factor 1	EDF1	2	7	5	8		10	6	4	5
O60870	O60870	DNA/RNA-binding protein KIN17	KIN	0	3	0	0		1	1	1	0
O60884	O60884	DnaJ homolog subfamily A member 2	DNAJA2	0	3	0	0		1	0	0	1
O60902	O60902	Short stature homeobox protein 2	SHOX2	0	0	3	2		0	0	0	0
O60906	O60906	Sphingomyelin phosphodiesterase 2	SMPD2	0	0	0	0		0	1	0	0
O60941	O60941	Dystrobrevin beta	DTNB	0	0	0	0		3	1	0	1
O75044;P0DMP2;P0DJJ0	O75044	SLIT-ROBO Rho GTPase-activating protein 2	SRGAP2	42	67	43	42		151	146	126	75
O75052	O75052	Carboxyl-terminal PDZ ligand of neuronal nitric oxide synthase protein	NOS1AP	14	35	17	24		37	38	20	43
O75061	O75061	Putative tyrosine-protein phosphatase auxilin	DNAJC6	1	6	6	7		6	12	6	8
O75064	O75064	DENN domain-containing protein 4B	DENND4B	0	0	0	0		0	0	0	0
O75096	O75096	Low-density lipoprotein receptor-related protein 4	LRP4	0	0	0	0		1	1	1	0
O75110	O75110	Probable phospholipid-transporting ATPase IIA	ATP9A	1	3	0	0		1	4	1	0
O75113	O75113	NEDD4-binding protein 1	N4BP1	2	5	0	0		4	4	1	10
O75116	O75116	Rho-associated protein kinase 2	ROCK2	2	4	0	0		7	5	7	5
O75122;Q7Z460	O75122	CLIP-associating protein 2	CLASP2	1	2	2	0		9	6	2	2
O75127	O75127	Pentatricopeptide repeat-containing protein 1, mitochondrial	PTCD1	0	0	0	0		0	0	0	0
O75128	O75128	Protein cordon-bleu	COBL	16	23	18	11		49	53	60	32
O75131;Q96FN4;Q96A23;O95741;Q9UBL6	O75131	Copine-3	CPNE3	2	5	16	5		8	10	9	4
O75143	O75143	Autophagy-related protein 13	ATG13	0	0	0	0		2	0	1	0
O75147	O75147	Obscurin-like protein 1	OBSL1	18	27	15	12		21	25	3	7
O75161	O75161	Nephrocystin-4	NPHP4	3	2	0	4		0	1	0	0
O75167	O75167	Phosphatase and actin regulator 2	PHACTR2	7	15	6	7		23	30	34	27
O75175	O75175	CCR4-NOT transcription complex subunit 3	CNOT3	0	0	0	0		1	2	1	4
O75179	O75179	Ankyrin repeat domain-containing protein 17	ANKRD17	2	6	0	0		15	22	9	14
O75197;A4QPB2	O75197	Low-density lipoprotein receptor-related protein 5	LRP5	42	37	33	28		35	46	37	45
O75330	O75330	Hyaluronan mediated motility receptor	HMMR	2	4	3	2		12	15	15	13
O75335	O75335	Liprin-alpha-4	PPFIA4	0	2	0	0		0	0	0	0
O75351;Q9UN37	O75351	Vacuolar protein sorting-associated protein 4B	VPS4B	0	0	0	0		4	3	1	3
O75362	O75362	Zinc finger protein 217	ZNF217	0	0	0	0		0	0	0	0
O75367	O75367	Core histone macro-H2A.1	H2AFY	4	17	3	2		28	24	15	20
O75369	O75369	Filamin-B	FLNB	1	4	0	1		13	18	7	9
O75376	O75376	Nuclear receptor corepressor 1	NCOR1	0	0	0	0		0	1	0	2
O75379	O75379	Vesicle-associated membrane protein 4	VAMP4	2	1	1	1		0	0	0	0
O75381	O75381	Peroxisomal membrane protein PEX14	PEX14	0	0	0	0		1	2	2	2
O75386	O75386	Tubby-related protein 3	TULP3	0	21	23	4		16	19	19	2
O75391	O75391	Sperm-associated antigen 7	SPAG7	2	4	4	2		1	2	0	0
O75396	O75396	Vesicle-trafficking protein SEC22b	SEC22B	87	121	51	97		149	162	162	138
O75400	O75400	Pre-mRNA-processing factor 40 homolog A	PRPF40A	1	0	0	0		5	4	1	0
O75410	O75410	Transforming acidic coiled-coil-containing protein 1	TACC1	8	10	14	18		72	90	60	98
O75419	O75419	Cell division control protein 45 homolog	CDC45	0	0	0	0		1	0	0	0
O75420	O75420	PERQ amino acid-rich with GYF domain-containing protein 1	GIGYF1	2	4	0	2		6	8	1	4
O75449	O75449	Katanin p60 ATPase-containing subunit A1	KATNA1	0	0	0	0		3	2	5	2
O75475	O75475	PC4 and SFRS1-interacting protein	PSIP1	1	2	2	0		3	2	4	0
O75528	O75528	Transcriptional adapter 3	TADA3	0	1	1	0		1	0	1	0
O75533	O75533	Splicing factor 3B subunit 1	SF3B1	0	1	0	1		2	5	0	4
O75534	O75534	Cold shock domain-containing protein E1	CSDE1	11	44	11	13		50	53	35	28
O75575	O75575	DNA-directed RNA polymerase III subunit RPC9	CRCP	4	4	2	4		6	5	7	4
O75581;Q07954	O75581	Low-density lipoprotein receptor-related protein 6	LRP6	1732	1074	2089	1587		1090	1152	1417	1132
O75643	O75643	U5 small nuclear ribonucleoprotein 200 kDa helicase	SNRNP200	2	5	0	0		12	13	3	6
O75663	O75663	TIP41-like protein	TIPRL	2	11	4	5		7	8	7	3
O75674	O75674	TOM1-like protein 1	TOM1L1	5	25	13	15		15	13	19	18
O75683	O75683	Surfeit locus protein 6	SURF6	37	57	36	43		42	37	51	28
O75694	O75694	Nuclear pore complex protein Nup155	NUP155	5	27	0	22		37	36	12	10
O75695	O75695	Protein XRP2	RP2	0	5	0	0		8	7	11	2
O75747	O75747	Phosphatidylinositol 4-phosphate 3-kinase C2 domain-containing subunit gamma	PIK3C2G	0	0	0	0		0	0	0	0
O75781	O75781	Paralemmin-1	PALM	8	24	17	5		25	23	38	15
O75792	O75792	Ribonuclease H2 subunit A	RNASEH2A	0	0	0	0		1	1	2	1
O75794	O75794	Cell division cycle protein 123 homolog	CDC123	1	7	4	1		12	11	10	12
O75815;Q92529;Q6S5L8	O75815	Breast cancer anti-estrogen resistance protein 3	BCAR3	0	0	3	0		4	1	1	2
O75821	O75821	Eukaryotic translation initiation factor 3 subunit G	EIF3G	8	15	9	7		17	10	9	7
O75822	O75822	Eukaryotic translation initiation factor 3 subunit J	EIF3J	3	8	3	4		17	11	21	10
O75886	O75886	Signal transducing adapter molecule 2	STAM2	2	5	0	2		11	17	16	15
O75911	O75911	Short-chain dehydrogenase/reductase 3	DHRS3	0	0	0	0		2	2	1	0
O75915	O75915	PRA1 family protein 3	ARL6IP5	0	1	0	3		5	2	2	0
O75934	O75934	Pre-mRNA-splicing factor SPF27	BCAS2	0	0	0	0		0	2	0	1
O75937	O75937	DnaJ homolog subfamily C member 8	DNAJC8	1	0	0	0		0	0	2	0
O75940	O75940	Survival of motor neuron-related-splicing factor 30	SMNDC1	1	2	3	0		2	4	2	1
O75955	O75955	Flotillin-1	FLOT1	15	42	0	3		19	19	12	8
O75962	O75962	Triple functional domain protein	TRIO	1	16	1	2		26	25	8	8
O75970	O75970	Multiple PDZ domain protein	MPDZ	0	0	0	0		4	5	1	1
O75976	O75976	Carboxypeptidase D	CPD	5	8	0	1		13	12	5	12
O76003	O76003	Glutaredoxin-3	GLRX3	3	5	4	4		8	6	13	3
O76021	O76021	Ribosomal L1 domain-containing protein 1	RSL1D1	1	2	2	2		3	7	6	3
O76039;Q00532;Q92772;Q8IVW4;Q9NRP7	O76039	Cyclin-dependent kinase-like 5	CDKL5	50	72	40	25		27	34	24	20
O76041;P20929	O76041	Nebulette	NEBL	2	6	6	7		5	3	4	2
O76080	O76080	AN1-type zinc finger protein 5	ZFAND5	2	1	10	7		10	8	14	6
O76082	O76082	Solute carrier family 22 member 5	SLC22A5	0	0	0	1		1	3	4	0
O76094	O76094	Signal recognition particle subunit SRP72	SRP72	7	10	20	13		8	11	21	4
O94788;P47895;P30837;P05091	O94788	Retinal dehydrogenase 2	ALDH1A2	0	0	2	1		7	8	3	11
O94804	O94804	Serine/threonine-protein kinase 10	STK10	43	54	47	26		23	24	28	13
O94806;Q9BZL6;Q15139	O94806	Serine/threonine-protein kinase D3	PRKD3	5	11	0	4		2	4	4	3
O94811	O94811	Tubulin polymerization-promoting protein	TPPP	4	6	3	1		1	3	2	0
O94813	O94813	Slit homolog 2 protein;Slit homolog 2 protein N-product;Slit homolog 2 protein C-product	SLIT2	0	3	3	0		0	2	0	0
O94832	O94832	Unconventional myosin-Id	MYO1D	1	15	9	4		7	14	7	1
O94851	O94851	Protein-methionine sulfoxide oxidase MICAL2	MICAL2	0	3	1	3		3	1	1	1
O94854	O94854	Uncharacterized protein KIAA0754	KIAA0754	23	23	15	10		42	39	40	28
O94855	O94855	Protein transport protein Sec24D	SEC24D	3	6	1	10		19	20	3	13
O94868	O94868	F-BAR and double SH3 domains protein 2	FCHSD2	30	83	17	29		54	43	44	41
O94875	O94875	Sorbin and SH3 domain-containing protein 2	SORBS2	7	9	10	10		12	12	5	10
O94876	O94876	Transmembrane and coiled-coil domains protein 1	TMCC1	0	0	0	0		0	2	0	0
O94885	O94885	SAM and SH3 domain-containing protein 1	SASH1	0	0	0	0		0	2	1	3
O94887	O94887	FERM, RhoGEF and pleckstrin domain-containing protein 2	FARP2	7	8	18	5		9	15	6	8
O94898	O94898	Leucine-rich repeats and immunoglobulin-like domains protein 2	LRIG2	0	0	0	0		2	0	0	0
O94901	O94901	SUN domain-containing protein 1	SUN1	4	8	2	7		15	19	9	12
O94903	O94903	Proline synthase co-transcribed bacterial homolog protein	PROSC	0	2	0	0		4	5	3	4
O94910	O94910	Latrophilin-1	LPHN1	2	3	0	0		7	6	3	4
O94921;Q96Q40;Q00535;P11802;P50750;Q9NYV4;Q14004	O94921	Cyclin-dependent kinase 14	CDK14	1	9	1	0		9	8	11	6
O94979	O94979	Protein transport protein Sec31A	SEC31A	10	35	1	30		63	80	37	89
O94988	O94988	Protein FAM13A	FAM13A	0	0	0	0		0	1	1	1
O95067	O95067	G2/mitotic-specific cyclin-B2	CCNB2	13	25	12	10		26	23	24	18
O95070	O95070	Protein YIF1A	YIF1A	0	1	0	0		0	0	0	0
O95081	O95081	Arf-GAP domain and FG repeat-containing protein 2	AGFG2	0	4	1	2		3	3	4	1
O95149	O95149	Snurportin-1	SNUPN	0	4	1	4		3	2	4	4
O95159	O95159	Zinc finger protein-like 1	ZFPL1	0	0	0	0		4	1	2	0
O95163	O95163	Elongator complex protein 1	IKBKAP	0	0	0	0		7	8	2	1
O95185	O95185	Netrin receptor UNC5C	UNC5C	9	16	16	10		17	14	13	20
O95208	O95208	Epsin-2	EPN2	74	90	48	61		60	90	73	63
O95210	O95210	Starch-binding domain-containing protein 1	STBD1	3	5	1	5		21	15	21	21
O95218	O95218	Zinc finger Ran-binding domain-containing protein 2	ZRANB2	0	2	1	0		0	1	0	0
O95219	O95219	Sorting nexin-4	SNX4	0	1	0	0		1	3	1	2
O95229	O95229	ZW10 interactor	ZWINT	0	0	1	0		4	3	2	4
O95232	O95232	Luc7-like protein 3	LUC7L3	2	5	2	0		1	1	0	0
O95235	O95235	Kinesin-like protein KIF20A	KIF20A	0	0	0	0		0	0	0	0
O95248	O95248	Myotubularin-related protein 5	SBF1	1	3	0	0		0	1	0	0
O95249	O95249	Golgi SNAP receptor complex member 1	GOSR1	34	51	12	29		44	48	32	27
O95260	O95260	Arginyl-tRNA--protein transferase 1	ATE1	0	0	1	0		0	0	1	0
O95273	O95273	Cyclin-D1-binding protein 1	CCNDBP1	0	0	0	0		0	0	0	2
O95292	O95292	Vesicle-associated membrane protein-associated protein B/C	VAPB	64	79	75	59		72	84	79	43
O95297	O95297	Myelin protein zero-like protein 1	MPZL1	14	34	21	12		41	33	33	16
O95336	O95336	6-phosphogluconolactonase	PGLS	3	4	3	3		0	4	0	1
O95347	O95347	Structural maintenance of chromosomes protein 2	SMC2	0	1	0	0		1	0	1	0
O95359	O95359	Transforming acidic coiled-coil-containing protein 2	TACC2	5	5	10	6		19	25	20	17
O95372	O95372	Acyl-protein thioesterase 2	LYPLA2	24	23	23	50		16	26	26	27
O95373	O95373	Importin-7	IPO7	1	7	0	1		12	10	1	13
O95391	O95391	Pre-mRNA-splicing factor SLU7	SLU7	1	4	5	6		0	0	1	1
O95396	O95396	Adenylyltransferase and sulfurtransferase MOCS3;Molybdopterin-synthase adenylyltransferase;Molybdopterin-synthase sulfurtransferase	MOCS3	0	0	0	0		0	0	0	0
O95405	O95405	Zinc finger FYVE domain-containing protein 9	ZFYVE9	7	11	0	12		31	43	17	28
O95425	O95425	Supervillin	SVIL	2	2	1	5		3	8	6	3
O95433	O95433	Activator of 90 kDa heat shock protein ATPase homolog 1	AHSA1	1	15	7	5		7	7	7	3
O95456	O95456	Proteasome assembly chaperone 1	PSMG1	2	2	0	1		3	3	4	1
O95478	O95478	Ribosome biogenesis protein NSA2 homolog	NSA2	8	15	6	7		8	10	16	9
O95486	O95486	Protein transport protein Sec24A	SEC24A	169	215	91	242		148	158	92	156
O95487	O95487	Protein transport protein Sec24B	SEC24B	236	293	153	401		327	353	220	305
O95490	O95490	Latrophilin-2	LPHN2	20	26	24	21		44	47	40	27
O95522	O95522	PRAME family member 12	PRAMEF12	0	0	0	0		0	0	0	0
O95544	O95544	NAD kinase	NADK	0	0	0	0		2	0	0	1
O95551	O95551	Tyrosyl-DNA phosphodiesterase 2	TDP2	13	24	16	19		25	29	23	15
O95573	O95573	Long-chain-fatty-acid--CoA ligase 3	ACSL3	2	4	1	5		4	10	11	5
O95619	O95619	YEATS domain-containing protein 4	YEATS4	2	2	0	2		1	1	1	3
O95628	O95628	CCR4-NOT transcription complex subunit 4	CNOT4	0	0	0	2		0	1	1	1
O95630	O95630	STAM-binding protein	STAMBP	7	20	7	12		28	22	29	11
O95631	O95631	Netrin-1	NTN1	0	0	0	0		0	0	0	0
O95684	O95684	FGFR1 oncogene partner	FGFR1OP	0	1	0	0		6	5	5	5
O95716	O95716	Ras-related protein Rab-3D	RAB3D	1	6	1	0		2	2	2	1
O95721	O95721	Synaptosomal-associated protein 29	SNAP29	108	128	129	103		84	93	118	61
O95747;Q9UEW8	O95747	Serine/threonine-protein kinase OSR1	OXSR1	0	4	2	4		4	3	4	2
O95755	O95755	Ras-related protein Rab-36	RAB36	0	1	0	1		0	1	0	0
O95793	O95793	Double-stranded RNA-binding protein Staufen homolog 1	STAU1	17	44	22	28		41	31	33	20
O95801	O95801	Tetratricopeptide repeat protein 4	TTC4	5	11	3	1		16	14	11	10
O95816	O95816	BAG family molecular chaperone regulator 2	BAG2	0	0	0	1		3	1	2	2
O95817	O95817	BAG family molecular chaperone regulator 3	BAG3	1	6	3	13		20	18	11	15
O95819	O95819	Mitogen-activated protein kinase kinase kinase kinase 4	MAP4K4	65	106	48	52		66	67	41	25
O95835	O95835	Serine/threonine-protein kinase LATS1	LATS1	0	2	0	3		3	5	0	1
O95861	O95861	3(2),5-bisphosphate nucleotidase 1	BPNT1	0	5	9	6		11	7	13	7
O95886	O95886	Disks large-associated protein 3	DLGAP3	3	5	1	1		1	0	0	0
O95983	O95983	Methyl-CpG-binding domain protein 3	MBD3	0	2	0	0		3	10	4	2
O95985	O95985	DNA topoisomerase 3-beta-1	TOP3B	0	5	4	1		8	10	3	4
O95997;Q9NZH5	O95997;Q9NZH5	Securin;Securin-2	PTTG1;PTTG2	7	6	5	6		3	2	3	2
O95999	O95999	B-cell lymphoma/leukemia 10	BCL10	0	0	0	1		1	3	2	1
O96000	O96000	NADH dehydrogenase [ubiquinone] 1 beta subcomplex subunit 10	NDUFB10	0	0	0	0		2	2	0	1
O96005	O96005	Cleft lip and palate transmembrane protein 1	CLPTM1	0	0	0	0		1	1	3	2
O96007	O96007	Molybdopterin synthase catalytic subunit	MOCS2	0	0	0	0		1	3	0	0
O96013	O96013	Serine/threonine-protein kinase PAK 4	PAK4	70	160	132	99		83	112	83	46
P00167	P00167	Cytochrome b5	CYB5A	3	0	2	4		5	2	4	5
P00338;Q6ZMR3;P07864	P00338	L-lactate dehydrogenase A chain	LDHA	4	11	1	2		8	10	6	9
P00387	P00387	NADH-cytochrome b5 reductase 3;NADH-cytochrome b5 reductase 3 membrane-bound form;NADH-cytochrome b5 reductase 3 soluble form	CYB5R3	0	1	0	0		1	1	2	2
P00450	P00450	Ceruloplasmin	CP	0	0	0	0		0	0	0	0
P00491	P00491	Purine nucleoside phosphorylase	PNP	0	5	0	0		4	5	4	4
P00505	P00505	Aspartate aminotransferase, mitochondrial	GOT2	0	0	0	0		0	2	0	1
P00519	P00519	Tyrosine-protein kinase ABL1	ABL1	0	1	0	1		1	1	1	0
P00533	P00533	Epidermal growth factor receptor	EGFR	31	36	26	31		88	92	79	71
P00558	P00558	Phosphoglycerate kinase 1	PGK1	0	0	0	0		1	0	0	0
P01011	P01011	Alpha-1-antichymotrypsin;Alpha-1-antichymotrypsin His-Pro-less	SERPINA3	0	0	0	0		0	0	0	0
P01116;P01112;P01111	P01116;P01112;P01111	GTPase KRas;GTPase KRas, N-terminally processed;GTPase HRas;GTPase HRas, N-terminally processed;GTPase NRas	KRAS;HRAS;NRAS	0	0	1	1		2	3	0	0
P0DOX7;P01834	P0DOX7;P01834	Ig kappa chain C region	IGKC	0	1	0	0		0	0	0	0
P02545	P02545	Prelamin-A/C;Lamin-A/C	LMNA	1	6	0	3		5	6	4	6
P02786	P02786	Transferrin receptor protein 1;Transferrin receptor protein 1, serum form	TFRC	1	1	0	0		3	2	1	3
Q3KSU7;P03189;Q1HVH8	Q3KSU7;P03189;Q1HVH8			0	0	0	0		0	0	0	0
P0C704;P0C703;P03226	P0C704;P0C703;P03226			0	0	0	0		0	1	1	0
P03243;P03244	P03243;P03244			14	21	5	4		25	35	8	32
P03246;P03247	P03246;P03247			0	0	0	0		1	1	1	2
P03378	P03378			0	0	0	0		0	0	0	0
P04083	P04083	Annexin A1	ANXA1	1	14	27	32		18	10	13	6
P04150	P04150	Glucocorticoid receptor	NR3C1	3	3	2	2		13	14	15	8
P04181	P04181	Ornithine aminotransferase, mitochondrial;Ornithine aminotransferase, hepatic form;Ornithine aminotransferase, renal form	OAT	0	0	0	0		1	2	0	1
P04183	P04183	Thymidine kinase, cytosolic	TK1	5	3	2	4		9	13	5	3
P04264;CON__P04264	P04264;CON__P04264	Keratin, type II cytoskeletal 1	KRT1	155	353	273	177		260	210	247	221
P04406	P04406	Glyceraldehyde-3-phosphate dehydrogenase	GAPDH	0	2	2	0		5	3	4	1
P04439;P13746;P30455;P30443;P30457;P05534;Q09160;P30447;P30488;P30487;P30485;P30483;P30481;P30461	P04439;P13746;P30455;P30443	HLA class I histocompatibility antigen, A-3 alpha chain;HLA class I histocompatibility antigen, A-11 alpha chain;HLA class I histocompatibility antigen, A-36 alpha chain;HLA class I histocompatibility antigen, A-1 alpha chain	HLA-A	43	68	47	41		42	40	67	40
P04626;Q02779;P80192	P04626	Receptor tyrosine-protein kinase erbB-2	ERBB2	37	67	12	18		75	102	81	69
P04632;Q96L46	P04632	Calpain small subunit 1	CAPNS1	0	0	0	0		2	1	0	1
P04899;P11488;P63096;P19087;P09471;A8MTJ3;P38405;P63092;Q5JWF2	P04899;P11488;P63096;P19087;P09471;A8MTJ3;P38405;P63092;Q5JWF2	Guanine nucleotide-binding protein G(i) subunit alpha-2;Guanine nucleotide-binding protein G(t) subunit alpha-1;Guanine nucleotide-binding protein G(i) subunit alpha-1;Guanine nucleotide-binding protein G(t) subunit alpha-2;Guanine nucleotide-binding protein G(o) subunit alpha;Guanine nucleotide-binding protein G(t) subunit alpha-3;Guanine nucleotide-binding protein G(olf) subunit alpha;Guanine n…	GNAI2;GNAT1;GNAI1;GNAT2;GNAO1;GNAT3;GNAL;GNAS	0	0	0	0		0	1	1	1
P04920;P48751	P04920	Anion exchange protein 2	SLC4A2	24	27	5	5		26	23	34	23
P05023;P50993;P13637;P20648	P05023	Sodium/potassium-transporting ATPase subunit alpha-1	ATP1A1	15	29	19	9		26	32	24	29
P05067	P05067	Amyloid beta A4 protein;N-APP;Soluble APP-alpha;Soluble APP-beta;C99;Beta-amyloid protein 42;Beta-amyloid protein 40;C83;P3(42);P3(40);C80;Gamma-secretase C-terminal fragment 59;Gamma-secretase C-terminal fragment 57;Gamma-secretase C-terminal fragment 50;C31	APP	1	1	1	1		5	7	5	7
P05109	P05109	Protein S100-A8;Protein S100-A8, N-terminally processed	S100A8	0	1	1	0		0	0	0	0
P05141;Q9H0C2	P05141	ADP/ATP translocase 2;ADP/ATP translocase 2, N-terminally processed	SLC25A5	2	8	1	3		6	10	4	3
P05165	P05165	Propionyl-CoA carboxylase alpha chain, mitochondrial	PCCA	188	275	71	134		254	348	284	476
P05386	P05386	60S acidic ribosomal protein P1	RPLP1	0	0	0	0		2	2	2	2
P05387	P05387	60S acidic ribosomal protein P2	RPLP2	0	0	0	0		1	0	1	1
P05388;Q8NHW5	P05388;Q8NHW5	60S acidic ribosomal protein P0;60S acidic ribosomal protein P0-like	RPLP0;RPLP0P6	0	0	0	0		6	7	3	4
P05423	P05423	DNA-directed RNA polymerase III subunit RPC4	POLR3D	0	1	0	0		7	7	5	3
P05556	P05556	Integrin beta-1	ITGB1	48	38	33	31		102	108	95	102
P05664	P05664			0	0	0	0		0	0	0	0
P05783;CON__H-INV:HIT000015463	P05783	Keratin, type I cytoskeletal 18	KRT18	2	5	2	1		7	3	3	6
P05883	P05883			0	0	0	0		0	0	1	1
P06241;P06239;P09769	P06241	Tyrosine-protein kinase Fyn	FYN	0	0	0	1		2	5	2	3
P06276	P06276	Cholinesterase	BCHE	0	0	0	0		0	0	0	0
P06493	P06493	Cyclin-dependent kinase 1	CDK1	11	26	16	14		28	27	30	13
P06730	P06730	Eukaryotic translation initiation factor 4E	EIF4E	0	0	0	0		0	2	1	0
P06733;P13929	P06733	Alpha-enolase	ENO1	8	19	7	7		14	10	11	15
P06737	P06737	Glycogen phosphorylase, liver form	PYGL	0	1	0	0		0	1	0	0
P06744;CON__Q3ZBD7	P06744	Glucose-6-phosphate isomerase	GPI	0	0	0	0		2	1	1	2
P06748	P06748	Nucleophosmin	NPM1	0	2	2	2		3	2	3	4
Q16778;P33778;P23527;P06899;Q8N257;Q6DRA6;Q6DN03	Q16778;P33778;P23527;P06899;Q8N257	Histone H2B type 2-E;Histone H2B type 1-B;Histone H2B type 1-O;Histone H2B type 1-J;Histone H2B type 3-B	HIST2H2BE;HIST1H2BB;HIST1H2BO;HIST1H2BJ;HIST3H2BB	0	0	0	0		0	1	0	0
P07195	P07195	L-lactate dehydrogenase B chain	LDHB	2	4	0	0		4	4	6	5
P07197	P07197	Neurofilament medium polypeptide	NEFM	0	1	0	0		0	0	0	0
P07237	P07237	Protein disulfide-isomerase	P4HB	0	0	0	0		3	4	3	1
P07305	P07305	Histone H1.0;Histone H1.0, N-terminally processed	H1F0	91	64	68	66		63	67	84	85
P07355;A6NMY6	P07355;A6NMY6	Annexin A2;Putative annexin A2-like protein	ANXA2;ANXA2P2	79	126	213	125		84	56	90	60
P07437;A6NNZ2;Q9BUF5;CON__ENSEMBL:ENSBTAP00000025008;Q9H4B7	P07437	Tubulin beta chain	TUBB	12	21	11	9		12	15	14	20
P07737;CON__P02584	P07737	Profilin-1	PFN1	1	1	3	2		2	2	2	0
P07814	P07814	Bifunctional glutamate/proline--tRNA ligase;Glutamate--tRNA ligase;Proline--tRNA ligase	EPRS	0	0	0	1		0	1	1	1
P07900;Q14568;Q58FF6	P07900	Heat shock protein HSP 90-alpha	HSP90AA1	1	2	0	2		4	2	3	5
P07947	P07947	Tyrosine-protein kinase Yes	YES1	45	84	87	59		88	81	74	33
P07948;P08631	P07948	Tyrosine-protein kinase Lyn	LYN	0	0	2	1		5	5	4	2
P07949	P07949	Proto-oncogene tyrosine-protein kinase receptor Ret;Soluble RET kinase fragment;Extracellular cell-membrane anchored RET cadherin 120 kDa fragment	RET	0	0	0	0		0	0	0	0
P07992	P07992	DNA excision repair protein ERCC-1	ERCC1	0	0	0	0		1	1	1	0
P08069	P08069	Insulin-like growth factor 1 receptor;Insulin-like growth factor 1 receptor alpha chain;Insulin-like growth factor 1 receptor beta chain	IGF1R	0	0	0	0		0	0	0	0
P61586;P08134	P61586;P08134	Transforming protein RhoA;Rho-related GTP-binding protein RhoC	RHOA;RHOC	0	0	0	0		0	0	2	0
P08195	P08195	4F2 cell-surface antigen heavy chain	SLC3A2	47	70	47	47		146	163	168	127
P08237	P08237	ATP-dependent 6-phosphofructokinase, muscle type	PFKM	0	0	0	0		1	1	0	0
P08238;Q58FF7	P08238	Heat shock protein HSP 90-beta	HSP90AB1	25	31	17	20		28	23	25	30
P08240	P08240	Signal recognition particle receptor subunit alpha	SRPR	162	257	190	243		380	406	439	333
P08243	P08243	Asparagine synthetase [glutamine-hydrolyzing]	ASNS	0	1	0	0		8	9	7	3
P08581	P08581	Hepatocyte growth factor receptor	MET	1	33	6	7		10	15	8	4
P08670;P17661;P41219	P08670	Vimentin	VIM	131	211	37	138		187	160	104	318
P08727;CON__P08727;CON__P19001	P08727;CON__P08727	Keratin, type I cytoskeletal 19	KRT19	2	13	0	0		5	4	2	5
P08754	P08754	Guanine nucleotide-binding protein G(k) subunit alpha	GNAI3	0	1	1	1		6	3	6	7
P08865	P08865	40S ribosomal protein SA	RPSA	0	2	0	2		3	3	3	1
P09105	P09105	Hemoglobin subunit theta-1	HBQ1	0	0	0	0		1	1	1	1
P09234	P09234	U1 small nuclear ribonucleoprotein C	SNRPC	0	0	0	1		1	3	1	1
P09543	P09543	2,3-cyclic-nucleotide 3-phosphodiesterase	CNP	2	11	3	2		19	17	16	2
P09651;Q32P51	P09651;Q32P51	Heterogeneous nuclear ribonucleoprotein A1;Heterogeneous nuclear ribonucleoprotein A1, N-terminally processed;Heterogeneous nuclear ribonucleoprotein A1-like 2	HNRNPA1;HNRNPA1L2	78	144	122	113		88	71	67	45
P09874	P09874	Poly [ADP-ribose] polymerase 1	PARP1	9	15	9	13		15	12	8	6
P09958	P09958	Furin	FURIN	0	0	0	1		1	1	1	4
Q99878;Q96KK5;Q9BTM1;Q16777;Q6FI13;P20671;P0C0S8;Q93077;Q7L7L0;P04908;Q71UI9;P0C0S5;Q96QV6;P16104;Q8IUE6	Q99878;Q96KK5;Q9BTM1;Q16777;Q6FI13;P20671;P0C0S8;Q93077;Q7L7L0;P04908;Q71UI9;P0C0S5;Q96QV6;P16104	Histone H2A type 1-J;Histone H2A type 1-H;Histone H2A.J;Histone H2A type 2-C;Histone H2A type 2-A;Histone H2A type 1-D;Histone H2A type 1;Histone H2A type 1-C;Histone H2A type 3;Histone H2A type 1-B/E;Histone H2A.V;Histone H2A.Z;Histone H2A type 1-A;Histone H2AX	HIST1H2AJ;HIST1H2AH;H2AFJ;HIST2H2AC;HIST2H2AA3;HIST1H2AD;HIST1H2AG;HIST1H2AC;HIST3H2A;HIST1H2AB;H2AFV;H2AFZ;HIST1H2AA;H2AFX	5	14	8	8		9	11	8	4
P0C674	P0C674			0	0	0	0		0	0	0	0
P0C6P0	P0C6P0	Putative protein BCL8	NBEAP1	0	0	0	0		0	0	0	0
P0C6U6;P0C6X5	P0C6U6;P0C6X5			0	2	0	0		0	0	0	0
P0C6X4;P0C6X3;P0C6X2;P0C6U5;P0C6U4;P0C6U3	P0C6X4;P0C6X3;P0C6X2;P0C6U5;P0C6U4;P0C6U3			6	4	3	5		11	11	6	8
P0CAP2;Q9BZD3	P0CAP2;Q9BZD3	DNA-directed RNA polymerase II subunit GRINL1A;Putative GRINL1B complex locus protein 2	POLR2M;GCOM2	0	0	0	0		7	6	9	8
P0DMV9;P0DMV8	P0DMV9;P0DMV8	Heat shock 70 kDa protein 1B;Heat shock 70 kDa protein 1A	HSPA1B;HSPA1A	27	48	16	49		82	112	91	104
P0DN76;Q01081;Q8WU68	P0DN76;Q01081;Q8WU68	Splicing factor U2AF 35 kDa subunit;Splicing factor U2AF 26 kDa subunit	U2AF1;U2AF1L4	3	9	1	4		3	5	6	4
P0DP25;P0DP24;P0DP23;P27482;P02585	P0DP25;P0DP24;P0DP23			0	3	2	2		0	0	1	0
P10071	P10071	Transcriptional activator GLI3;Transcriptional repressor GLI3R	GLI3	0	0	0	0		0	2	0	2
P10189	P10189			0	1	0	0		1	2	1	1
P10321	P10321	HLA class I histocompatibility antigen, Cw-7 alpha chain	HLA-C	9	10	6	13		10	5	15	16
P10398;P04049;P15056	P10398	Serine/threonine-protein kinase A-Raf	ARAF	4	8	4	4		6	7	6	4
P10412;Q02539;P22492;P16401	P10412	Histone H1.4	HIST1H1E	132	94	123	107		125	135	169	170
P10599	P10599	Thioredoxin	TXN	62	71	132	102		50	48	60	38
P10636	P10636	Microtubule-associated protein tau	MAPT	0	7	1	3		17	10	10	2
P10644	P10644	cAMP-dependent protein kinase type I-alpha regulatory subunit;cAMP-dependent protein kinase type I-alpha regulatory subunit, N-terminally processed	PRKAR1A	0	0	0	0		2	0	1	2
P10809	P10809	60 kDa heat shock protein, mitochondrial	HSPD1	0	1	2	0		0	6	5	3
P11021	P11021	78 kDa glucose-regulated protein	HSPA5	0	1	1	1		4	7	3	3
P11142;P54652	P11142	Heat shock cognate 71 kDa protein	HSPA8	24	39	22	34		81	106	76	77
P11166	P11166	Solute carrier family 2, facilitated glucose transporter member 1	SLC2A1	0	1	0	0		9	8	6	7
P11171	P11171	Protein 4.1	EPB41	187	250	283	194		204	227	253	110
P11217	P11217	Glycogen phosphorylase, muscle form	PYGM	0	0	3	0		0	0	0	0
P11233;P11234	P11233;P11234	Ras-related protein Ral-A;Ras-related protein Ral-B	RALA;RALB	3	3	2	3		7	9	5	1
P11274	P11274	Breakpoint cluster region protein	BCR	0	2	1	4		1	2	3	5
P11387;Q969P6	P11387	DNA topoisomerase 1	TOP1	42	53	16	19		84	94	82	98
P11388	P11388	DNA topoisomerase 2-alpha	TOP2A	3	0	0	0		3	1	0	2
P11413	P11413	Glucose-6-phosphate 1-dehydrogenase	G6PD	0	2	3	0		12	10	6	5
P11441	P11441	Ubiquitin-like protein 4A	UBL4A	1	0	1	0		1	1	1	3
P11498	P11498	Pyruvate carboxylase, mitochondrial	PC	640	593	343	435		487	559	489	561
P11532	P11532	Dystrophin	DMD	0	0	0	0		3	4	4	4
P11586	P11586	C-1-tetrahydrofolate synthase, cytoplasmic;Methylenetetrahydrofolate dehydrogenase;Methenyltetrahydrofolate cyclohydrolase;Formyltetrahydrofolate synthetase;C-1-tetrahydrofolate synthase, cytoplasmic, N-terminally processed	MTHFD1	1	4	0	0		5	4	4	7
P11717	P11717	Cation-independent mannose-6-phosphate receptor	IGF2R	101	125	56	70		153	136	107	120
P11801	P11801	Serine/threonine-protein kinase H1	PSKH1	1	0	6	4		5	5	5	5
P11940;Q9H361;Q5JQF8;Q4VXU2	P11940;Q9H361	Polyadenylate-binding protein 1;Polyadenylate-binding protein 3	PABPC1;PABPC3	0	1	0	0		9	13	5	0
P12004	P12004	Proliferating cell nuclear antigen	PCNA	1	0	0	0		1	3	0	1
P12081;P49590	P12081	Histidine--tRNA ligase, cytoplasmic	HARS	0	0	0	0		2	1	1	1
P12236;P12235	P12236;P12235	ADP/ATP translocase 3;ADP/ATP translocase 3, N-terminally processed;ADP/ATP translocase 1	SLC25A6;SLC25A4	0	2	0	0		0	0	0	1
P12277	P12277	Creatine kinase B-type	CKB	2	16	7	6		11	8	18	6
P12931;Q9H3Y6;P42685;Q04912	P12931	Proto-oncogene tyrosine-protein kinase Src	SRC	4	9	11	3		12	16	13	3
P12955	P12955	Xaa-Pro dipeptidase	PEPD	1	4	0	1		8	5	6	2
P12956	P12956	X-ray repair cross-complementing protein 6	XRCC6	0	0	0	0		0	2	1	0
P13010	P13010	X-ray repair cross-complementing protein 5	XRCC5	1	2	1	2		3	1	3	3
P13489	P13489	Ribonuclease inhibitor	RNH1	2	4	0	1		2	1	1	3
P13591	P13591	Neural cell adhesion molecule 1	NCAM1	5	8	5	2		30	36	27	18
P13639;Q15029	P13639	Elongation factor 2	EEF2	72	105	59	64		69	70	67	50
P31997;P13688	P31997;P13688	Carcinoembryonic antigen-related cell adhesion molecule 8;Carcinoembryonic antigen-related cell adhesion molecule 1	CEACAM8;CEACAM1	0	0	0	0		0	0	0	0
P13726	P13726	Tissue factor	F3	0	1	0	0		0	1	0	0
P13796	P13796	Plastin-2	LCP1	2	8	0	1		4	4	1	4
P13797;Q14651	P13797	Plastin-3	PLS3	0	1	0	0		2	6	5	1
P13901	P13901			0	0	0	0		0	0	0	0
P13984	P13984	General transcription factor IIF subunit 2	GTF2F2	5	8	3	3		9	6	6	2
P14209	P14209	CD99 antigen	CD99	4	3	3	2		1	1	2	1
P14550	P14550	Alcohol dehydrogenase [NADP(+)]	AKR1A1	0	0	0	0		3	0	0	0
P14618;P30613	P14618	Pyruvate kinase PKM	PKM	14	52	15	12		37	41	54	40
P14635	P14635	G2/mitotic-specific cyclin-B1	CCNB1	117	108	132	110		105	119	131	73
P14649	P14649	Myosin light chain 6B	MYL6B	0	0	0	1		1	1	2	0
P63162;P14678	P63162;P14678	Small nuclear ribonucleoprotein-associated protein N;Small nuclear ribonucleoprotein-associated proteins B and B	SNRPN;SNRPB	29	46	27	30		65	76	55	16
P14735	P14735	Insulin-degrading enzyme	IDE	0	0	0	0		1	0	0	0
P14854	P14854	Cytochrome c oxidase subunit 6B1	COX6B1	0	0	0	1		1	2	2	0
P14866	P14866	Heterogeneous nuclear ribonucleoprotein L	HNRNPL	0	0	1	0		1	1	1	1
P14923	P14923	Junction plakoglobin	JUP	56	97	37	29		151	163	136	115
P15104	P15104	Glutamine synthetase	GLUL	0	0	0	0		1	1	1	1
P15170	P15170	Eukaryotic peptide chain release factor GTP-binding subunit ERF3A	GSPT1	72	119	88	126		202	213	320	160
P15260	P15260	Interferon gamma receptor 1	IFNGR1	13	27	6	6		33	36	43	37
P15311	P15311	Ezrin	EZR	27	65	37	35		105	116	110	70
P15529	P15529	Membrane cofactor protein	CD46	0	6	2	0		8	7	8	5
P15531	P15531	Nucleoside diphosphate kinase A	NME1	1	1	0	0		0	0	0	0
P15880	P15880	40S ribosomal protein S2	RPS2	6	25	8	11		13	20	13	13
P15882	P15882	N-chimaerin	CHN1	0	0	0	0		1	0	1	0
P15924	P15924	Desmoplakin	DSP	40	76	21	18		117	101	63	34
P16070	P16070	CD44 antigen	CD44	0	1	0	0		0	0	0	4
P16152	P16152	Carbonyl reductase [NADPH] 1	CBR1	1	6	0	1		4	7	5	4
P16298	P16298	Serine/threonine-protein phosphatase 2B catalytic subunit beta isoform	PPP3CB	0	0	4	0		4	3	3	1
P16333	P16333	Cytoplasmic protein NCK1	NCK1	57	66	88	84		66	59	55	44
P16402	P16402	Histone H1.3	HIST1H1D	4	4	5	5		4	7	8	6
P16403	P16403	Histone H1.2	HIST1H1C	22	24	22	18		21	28	26	29
P16435	P16435	NADPH--cytochrome P450 reductase	POR	0	1	0	0		1	4	1	0
P16455	P16455	Methylated-DNA--protein-cysteine methyltransferase	MGMT	0	0	0	0		2	0	3	0
P16591	P16591	Tyrosine-protein kinase Fer	FER	0	0	0	7		2	2	6	6
P16615;O14983;Q93084	P16615;O14983;Q93084	Sarcoplasmic/endoplasmic reticulum calcium ATPase 2;Sarcoplasmic/endoplasmic reticulum calcium ATPase 1;Sarcoplasmic/endoplasmic reticulum calcium ATPase 3	ATP2A2;ATP2A1;ATP2A3	0	0	0	0		0	1	0	2
P16949	P16949	Stathmin	STMN1	24	18	24	20		15	16	17	8
P17066;P48741	P17066;P48741	Heat shock 70 kDa protein 6;Putative heat shock 70 kDa protein 7	HSPA6;HSPA7	6	11	6	8		10	9	5	11
P17302	P17302	Gap junction alpha-1 protein	GJA1	5	12	2	14		38	30	28	29
P17482	P17482	Homeobox protein Hox-B9	HOXB9	1	0	2	1		0	0	2	0
P17706	P17706	Tyrosine-protein phosphatase non-receptor type 2	PTPN2	2	3	2	2		5	8	5	1
P17812	P17812	CTP synthase 1	CTPS1	0	6	0	0		1	4	2	0
P17844	P17844	Probable ATP-dependent RNA helicase DDX5	DDX5	9	14	17	18		18	27	15	9
P17980	P17980	26S protease regulatory subunit 6A	PSMC3	0	6	1	0		17	18	16	16
P17987	P17987	T-complex protein 1 subunit alpha	TCP1	0	11	0	0		5	10	5	5
P18031	P18031	Tyrosine-protein phosphatase non-receptor type 1	PTPN1	96	114	128	92		135	132	175	99
P18085	P18085	ADP-ribosylation factor 4	ARF4	0	0	0	1		0	0	0	0
P18124	P18124	60S ribosomal protein L7	RPL7	1	3	1	0		1	1	0	0
P18206	P18206	Vinculin	VCL	22	32	18	27		41	32	25	18
P18564	P18564	Integrin beta-6	ITGB6	4	7	1	3		7	8	9	6
P18583	P18583	Protein SON	SON	21	16	3	11		17	13	7	26
P18615	P18615	Negative elongation factor E	NELFE	3	3	7	3		6	3	3	2
P18621	P18621	60S ribosomal protein L17	RPL17	10	19	8	21		11	18	11	6
P18669;P15259;Q8N0Y7	P18669	Phosphoglycerate mutase 1	PGAM1	7	9	2	4		13	15	10	3
P18754	P18754	Regulator of chromosome condensation	RCC1	0	0	0	0		0	0	0	2
P18850	P18850	Cyclic AMP-dependent transcription factor ATF-6 alpha;Processed cyclic AMP-dependent transcription factor ATF-6 alpha	ATF6	1	3	1	7		15	16	7	17
P19022	P19022	Cadherin-2	CDH2	0	0	0	0		1	0	0	1
P19338	P19338	Nucleolin	NCL	0	2	0	0		1	2	0	0
P19474	P19474	E3 ubiquitin-protein ligase TRIM21	TRIM21	1	1	2	1		1	0	3	1
P19623	P19623	Spermidine synthase	SRM	0	1	0	0		2	2	2	0
P19634	P19634	Sodium/hydrogen exchanger 1	SLC9A1	0	1	0	0		11	7	14	7
P20020;Q01814	P20020	Plasma membrane calcium-transporting ATPase 1	ATP2B1	26	20	22	11		68	75	59	46
P20042	P20042	Eukaryotic translation initiation factor 2 subunit 2	EIF2S2	2	5	9	4		5	5	5	3
P20248;P78396	P20248	Cyclin-A2	CCNA2	0	3	2	1		3	2	5	2
P20290	P20290	Transcription factor BTF3	BTF3	2	3	0	2		0	0	0	0
P20336	P20336	Ras-related protein Rab-3A	RAB3A	4	2	1	2		0	1	0	0
P20592	P20592	Interferon-induced GTP-binding protein Mx2	MX2	1	0	0	0		0	0	0	0
P20594	P20594	Atrial natriuretic peptide receptor 2	NPR2	0	1	0	0		2	1	0	1
P20700	P20700	Lamin-B1	LMNB1	16	28	10	15		36	41	40	24
P20936	P20936	Ras GTPase-activating protein 1	RASA1	0	0	0	0		3	6	0	2
P21281;P15313	P21281	V-type proton ATPase subunit B, brain isoform	ATP6V1B2	0	2	1	1		20	13	15	11
P21291	P21291	Cysteine and glycine-rich protein 1	CSRP1	2	3	6	4		5	2	2	2
P21333	P21333	Filamin-A	FLNA	187	214	122	130		353	351	347	267
P21359	P21359	Neurofibromin;Neurofibromin truncated	NF1	16	12	20	18		17	10	8	8
P21741	P21741	Midkine	MDK	2	5	2	2		0	1	1	1
P21912	P21912	Succinate dehydrogenase [ubiquinone] iron-sulfur subunit, mitochondrial	SDHB	0	0	0	0		0	1	1	0
P22061	P22061	Protein-L-isoaspartate(D-aspartate) O-methyltransferase	PCMT1	6	14	5	4		19	14	9	3
P22087	P22087	rRNA 2-O-methyltransferase fibrillarin	FBL	0	2	0	0		4	2	0	1
P22102	P22102	Trifunctional purine biosynthetic protein adenosine-3;Phosphoribosylamine--glycine ligase;Phosphoribosylformylglycinamidine cyclo-ligase;Phosphoribosylglycinamide formyltransferase	GART	2	2	0	0		3	6	3	7
P22234	P22234	Multifunctional protein ADE2;Phosphoribosylaminoimidazole-succinocarboxamide synthase;Phosphoribosylaminoimidazole carboxylase	PAICS	2	3	0	1		8	7	3	6
P22314	P22314	Ubiquitin-like modifier-activating enzyme 1	UBA1	3	4	0	0		2	1	0	4
P22392;O60361	P22392;O60361	Nucleoside diphosphate kinase B;Putative nucleoside diphosphate kinase	NME2;NME2P1	2	4	3	2		12	9	12	7
P22607;P11362;P22455	P22607;P11362	Fibroblast growth factor receptor 3;Fibroblast growth factor receptor 1	FGFR3;FGFR1	0	0	0	0		1	1	0	0
P22626	P22626	Heterogeneous nuclear ribonucleoproteins A2/B1	HNRNPA2B1	14	28	21	29		27	20	17	15
P22681	P22681	E3 ubiquitin-protein ligase CBL	CBL	0	1	0	1		6	7	1	4
P23025	P23025	DNA repair protein complementing XP-A cells	XPA	0	1	0	0		0	1	1	0
P23193	P23193	Transcription elongation factor A protein 1	TCEA1	0	1	0	0		1	0	0	0
P23229	P23229	Integrin alpha-6;Integrin alpha-6 heavy chain;Integrin alpha-6 light chain;Processed integrin alpha-6	ITGA6	3	4	1	2		7	13	4	10
P23246	P23246	Splicing factor, proline- and glutamine-rich	SFPQ	9	15	4	7		10	9	4	7
P23280	P23280	Carbonic anhydrase 6	CA6	0	0	0	0		0	0	0	0
P23381	P23381	Tryptophan--tRNA ligase, cytoplasmic;T1-TrpRS;T2-TrpRS	WARS	2	5	1	0		3	5	8	4
P23396	P23396	40S ribosomal protein S3	RPS3	1	5	0	0		5	6	7	8
P23443;Q9UBS0	P23443;Q9UBS0	Ribosomal protein S6 kinase beta-1;Ribosomal protein S6 kinase beta-2	RPS6KB1;RPS6KB2	0	1	0	0		2	1	1	0
P23470	P23470	Receptor-type tyrosine-protein phosphatase gamma	PTPRG	1	1	0	0		10	13	6	12
P23508	P23508	Colorectal mutant cancer protein	MCC	13	16	2	3		10	11	7	18
P23526	P23526	Adenosylhomocysteinase	AHCY	2	5	4	1		4	9	2	4
P23528;Q9Y281	P23528	Cofilin-1	CFL1	3	6	8	5		4	4	6	2
P23588	P23588	Eukaryotic translation initiation factor 4B	EIF4B	157	168	283	224		120	135	146	98
P23634	P23634	Plasma membrane calcium-transporting ATPase 4	ATP2B4	0	0	4	0		32	37	22	9
P23743	P23743	Diacylglycerol kinase alpha	DGKA	0	0	0	0		0	0	0	0
P24588	P24588	A-kinase anchor protein 5	AKAP5	21	36	9	3		10	16	28	18
P24666	P24666	Low molecular weight phosphotyrosine protein phosphatase	ACP1	0	2	0	1		1	1	3	0
P24723	P24723	Protein kinase C eta type	PRKCH	0	3	0	0		3	2	1	0
P25054;O95996	P25054	Adenomatous polyposis coli protein	APC	266	205	104	32		252	415	279	142
P25098;P35626	P25098	Beta-adrenergic receptor kinase 1	ADRBK1	23	49	22	21		28	31	26	10
P25205	P25205	DNA replication licensing factor MCM3	MCM3	1	2	0	0		2	3	1	3
P25398	P25398	40S ribosomal protein S12	RPS12	0	0	0	0		0	1	1	2
P25440	P25440	Bromodomain-containing protein 2	BRD2	0	0	0	1		0	0	0	0
P25685;Q9UDY4	P25685	DnaJ homolog subfamily B member 1	DNAJB1	4	6	8	7		16	8	10	4
P25705	P25705	ATP synthase subunit alpha, mitochondrial	ATP5A1	0	1	0	1		4	2	1	1
P25789	P25789	Proteasome subunit alpha type-4	PSMA4	4	8	5	4		18	24	17	11
P25815	P25815	Protein S100-P	S100P	0	0	1	0		0	0	0	0
P26038	P26038	Moesin	MSN	0	3	0	4		2	1	5	0
P26045	P26045	Tyrosine-protein phosphatase non-receptor type 3	PTPN3	1	3	10	5		9	5	5	5
P26196	P26196	Probable ATP-dependent RNA helicase DDX6	DDX6	1	2	2	0		4	10	5	5
P26232	P26232	Catenin alpha-2	CTNNA2	22	12	17	14		10	10	17	9
P26368	P26368	Splicing factor U2AF 65 kDa subunit	U2AF2	1	6	2	2		5	3	3	7
P26373	P26373	60S ribosomal protein L13	RPL13	10	39	14	26		13	10	10	3
P26374;P24386	P26374	Rab proteins geranylgeranyltransferase component A 2	CHML	2	3	1	0		20	14	19	6
P26639;A2RTX5	P26639	Threonine--tRNA ligase, cytoplasmic	TARS	4	13	10	7		8	12	21	7
P26640	P26640	Valine--tRNA ligase	VARS	4	15	2	10		15	17	9	7
P26641	P26641	Elongation factor 1-gamma	EEF1G	1	3	0	0		2	2	0	3
P27105	P27105	Erythrocyte band 7 integral membrane protein	STOM	31	66	51	73		69	85	94	79
P27361	P27361	Mitogen-activated protein kinase 3	MAPK3	0	0	1	1		0	1	1	1
P27448	P27448	MAP/microtubule affinity-regulating kinase 3	MARK3	96	134	113	70		105	110	102	52
P27635;Q96L21	P27635	60S ribosomal protein L10	RPL10	10	23	9	19		16	16	7	3
P27694	P27694	Replication protein A 70 kDa DNA-binding subunit;Replication protein A 70 kDa DNA-binding subunit, N-terminally processed	RPA1	0	0	0	0		2	1	2	0
P27708	P27708	CAD protein;Glutamine-dependent carbamoyl-phosphate synthase;Aspartate carbamoyltransferase;Dihydroorotase	CAD	0	6	0	1		4	4	1	2
P27816	P27816	Microtubule-associated protein 4	MAP4	19	21	18	27		44	55	46	70
P27986	P27986	Phosphatidylinositol 3-kinase regulatory subunit alpha	PIK3R1	0	1	0	0		5	2	4	4
P28288	P28288	ATP-binding cassette sub-family D member 3	ABCD3	0	0	0	0		0	0	0	0
P28289	P28289	Tropomodulin-1	TMOD1	0	1	2	0		3	1	2	1
P28290	P28290	Sperm-specific antigen 2	SSFA2	0	0	0	0		1	4	0	8
P28482	P28482	Mitogen-activated protein kinase 1	MAPK1	0	0	1	1		0	0	1	0
P29084	P29084	Transcription initiation factor IIE subunit beta	GTF2E2	0	2	0	0		0	0	0	0
P29218	P29218	Inositol monophosphatase 1	IMPA1	0	0	0	0		1	1	1	0
P29317;P54760;Q06187;P29322	P29317	Ephrin type-A receptor 2	EPHA2	10	27	2	9		27	34	24	37
P29320	P29320	Ephrin type-A receptor 3	EPHA3	0	4	2	2		19	20	6	21
P29353;P98077	P29353	SHC-transforming protein 1	SHC1	1	5	7	6		12	7	6	4
P29372	P29372	DNA-3-methyladenine glycosylase	MPG	0	0	0	0		1	1	2	0
P29401	P29401	Transketolase	TKT	0	1	0	0		4	4	1	0
P29590	P29590	Protein PML	PML	1	1	0	0		0	1	1	8
P29622	P29622	Kallistatin	SERPINA4	0	0	1	0		0	0	0	0
P29966	P29966	Myristoylated alanine-rich C-kinase substrate	MARCKS	27	29	38	29		22	23	27	26
P30041	P30041	Peroxiredoxin-6	PRDX6	9	15	14	16		15	17	17	9
P30050	P30050	60S ribosomal protein L12	RPL12	0	0	0	0		0	0	0	1
P30084	P30084	Enoyl-CoA hydratase, mitochondrial	ECHS1	3	6	0	0		4	8	5	2
P30086	P30086	Phosphatidylethanolamine-binding protein 1;Hippocampal cholinergic neurostimulating peptide	PEBP1	5	3	7	4		4	3	6	1
P30260	P30260	Cell division cycle protein 27 homolog	CDC27	0	1	0	0		5	5	6	5
P30307	P30307	M-phase inducer phosphatase 3	CDC25C	23	45	26	16		25	28	27	20
P30419;O60551	P30419	Glycylpeptide N-tetradecanoyltransferase 1	NMT1	0	1	7	0		0	2	3	2
P30519	P30519	Heme oxygenase 2	HMOX2	5	10	1	4		20	20	37	13
P30520	P30520	Adenylosuccinate synthetase isozyme 2	ADSS	0	0	0	0		3	1	0	2
P30533	P30533	Alpha-2-macroglobulin receptor-associated protein	LRPAP1	0	1	6	0		2	0	2	1
P30566	P30566	Adenylosuccinate lyase	ADSL	0	1	0	0		1	2	1	2
P31153;Q00266	P31153	S-adenosylmethionine synthase isoform type-2	MAT2A	0	1	0	0		1	2	1	3
P31323	P31323	cAMP-dependent protein kinase type II-beta regulatory subunit	PRKAR2B	0	0	0	0		0	1	2	0
P31350	P31350	Ribonucleoside-diphosphate reductase subunit M2	RRM2	15	48	21	16		44	40	38	19
P31689	P31689	DnaJ homolog subfamily A member 1	DNAJA1	1	0	0	1		8	7	6	4
P31751;Q9Y243;P31749	P31751	RAC-beta serine/threonine-protein kinase	AKT2	0	11	1	2		4	4	4	2
P31942	P31942	Heterogeneous nuclear ribonucleoprotein H3	HNRNPH3	3	12	2	7		15	8	6	5
P31943;P55795	P31943;P55795	Heterogeneous nuclear ribonucleoprotein H;Heterogeneous nuclear ribonucleoprotein H, N-terminally processed;Heterogeneous nuclear ribonucleoprotein H2	HNRNPH1;HNRNPH2	1	7	0	0		2	5	2	3
P31944	P31944	Caspase-14;Caspase-14 subunit p17, mature form;Caspase-14 subunit p10, mature form;Caspase-14 subunit p20, intermediate form;Caspase-14 subunit p8, intermediate form	CASP14	0	0	1	0		1	0	0	0
P31946;P27348;Q04917;P61981	P31946;P27348;Q04917;P61981	14-3-3 protein beta/alpha;14-3-3 protein beta/alpha, N-terminally processed;14-3-3 protein theta;14-3-3 protein eta;14-3-3 protein gamma;14-3-3 protein gamma, N-terminally processed	YWHAB;YWHAQ;YWHAH;YWHAG	1	1	1	1		1	2	2	1
P31947	P31947	14-3-3 protein sigma	SFN	0	0	0	0		0	0	0	0
P31948	P31948	Stress-induced-phosphoprotein 1	STIP1	0	4	1	1		0	1	2	2
P32019	P32019	Type II inositol 1,4,5-trisphosphate 5-phosphatase	INPP5B	14	26	8	14		24	21	28	5
P32119	P32119	Peroxiredoxin-2	PRDX2	0	1	0	0		1	2	2	1
P32121;P49407	P32121	Beta-arrestin-2	ARRB2	3	20	10	12		19	19	17	12
P32856	P32856	Syntaxin-2	STX2	5	10	5	2		6	10	10	5
P32969	P32969	60S ribosomal protein L9	RPL9	0	1	0	0		0	1	1	1
P33176	P33176	Kinesin-1 heavy chain	KIF5B	36	45	34	30		79	70	34	56
P33240	P33240	Cleavage stimulation factor subunit 2	CSTF2	0	0	0	0		1	0	0	1
P33799	P33799			0	0	0	0		0	0	0	1
P33981	P33981	Dual specificity protein kinase TTK	TTK	14	38	23	19		74	102	42	67
P34741	P34741	Syndecan-2	SDC2	0	0	0	0		0	0	1	3
P34897;P34896	P34897	Serine hydroxymethyltransferase, mitochondrial	SHMT2	0	0	0	0		9	4	3	4
P34932	P34932	Heat shock 70 kDa protein 4	HSPA4	0	0	0	0		2	2	2	3
P35030	P35030	Trypsin-3	PRSS3	1	1	0	1		3	4	9	9
P35221;Q9UI47	P35221	Catenin alpha-1	CTNNA1	286	238	235	124		258	279	281	147
P35222	P35222	Catenin beta-1	CTNNB1	3	17	4	5		25	34	30	22
P35232	P35232	Prohibitin	PHB	0	0	0	0		1	4	4	0
P35240;Q14680	P35240	Merlin	NF2	88	145	103	131		63	84	91	53
P35241	P35241	Radixin	RDX	9	29	36	21		35	31	40	10
P35249	P35249	Replication factor C subunit 4	RFC4	3	6	2	1		20	12	14	8
P35251	P35251	Replication factor C subunit 1	RFC1	1	0	0	0		0	0	0	0
P35268	P35268	60S ribosomal protein L22	RPL22	0	3	1	1		0	0	1	0
P35270	P35270	Sepiapterin reductase	SPR	0	0	0	0		0	0	1	1
P35579;P35749;Q7Z406;REV__Q9UKV3;P12883;P13535;Q9Y623;P13533;P12882;P11055;Q9UKX2	P35579	Myosin-9	MYH9	16	21	3	16		42	42	32	40
P35606	P35606	Coatomer subunit beta	COPB2	5	10	3	4		34	38	24	31
P35611	P35611	Alpha-adducin	ADD1	36	40	42	15		61	73	82	58
P35612	P35612	Beta-adducin	ADD2	34	37	50	19		73	85	93	48
P35613	P35613	Basigin	BSG	4	22	9	2		20	18	16	8
P35637	P35637	RNA-binding protein FUS	FUS	0	1	0	0		1	0	0	0
P35658	P35658	Nuclear pore complex protein Nup214	NUP214	17	13	0	8		68	71	45	68
P35670	P35670	Copper-transporting ATPase 2;WND/140 kDa	ATP7B	4	1	1	0		5	8	3	1
P35790	P35790	Choline kinase alpha	CHKA	0	0	0	0		0	0	0	0
P35908	P35908	Keratin, type II cytoskeletal 2 epidermal	KRT2	46	151	70	28		109	59	56	53
P35916	P35916	Vascular endothelial growth factor receptor 3	FLT4	2	1	1	0		2	1	0	3
P35998	P35998	26S protease regulatory subunit 7	PSMC2	0	2	0	0		10	6	7	16
P36383	P36383	Gap junction gamma-1 protein	GJC1	1	7	0	0		10	9	4	5
P36405	P36405	ADP-ribosylation factor-like protein 3	ARL3	0	0	1	1		3	3	2	1
P36507	P36507	Dual specificity mitogen-activated protein kinase kinase 2	MAP2K2	0	2	0	0		3	2	1	0
P36578	P36578	60S ribosomal protein L4	RPL4	7	43	12	12		24	28	22	16
P36873	P36873	Serine/threonine-protein phosphatase PP1-gamma catalytic subunit	PPP1CC	68	107	129	107		65	51	64	32
P36954	P36954	DNA-directed RNA polymerase II subunit RPB9	POLR2I	1	0	0	0		0	0	1	0
P37198	P37198	Nuclear pore glycoprotein p62	NUP62	4	9	2	2		4	7	5	2
P37802	P37802	Transgelin-2	TAGLN2	474	413	697	680		237	233	269	201
P37837	P37837	Transaldolase	TALDO1	0	1	0	0		3	1	0	0
P37840	P37840	Alpha-synuclein	SNCA	18	31	30	32		35	30	41	20
P38117	P38117	Electron transfer flavoprotein subunit beta	ETFB	4	7	4	4		11	19	14	8
P38398	P38398	Breast cancer type 1 susceptibility protein	BRCA1	0	2	0	0		12	15	16	6
P38606	P38606	V-type proton ATPase catalytic subunit A	ATP6V1A	1	3	0	0		8	14	3	2
P38646	P38646	Stress-70 protein, mitochondrial	HSPA9	0	1	0	0		0	3	1	1
P38919	P38919	Eukaryotic initiation factor 4A-III;Eukaryotic initiation factor 4A-III, N-terminally processed	EIF4A3	0	0	0	0		0	0	0	1
P39023;Q92901	P39023	60S ribosomal protein L3	RPL3	0	16	3	1		8	4	5	2
P39748	P39748	Flap endonuclease 1	FEN1	2	1	0	0		1	2	1	0
P40222	P40222	Alpha-taxilin	TXLNA	0	0	0	0		0	0	1	0
P40227	P40227	T-complex protein 1 subunit zeta	CCT6A	0	7	0	0		11	10	3	4
P40429	P40429	60S ribosomal protein L13a	RPL13A	0	1	0	0		1	0	0	0
P40763	P40763	Signal transducer and activator of transcription 3	STAT3	3	23	7	10		18	14	9	4
P40818	P40818	Ubiquitin carboxyl-terminal hydrolase 8	USP8	1	6	0	2		14	22	5	9
P40925	P40925	Malate dehydrogenase, cytoplasmic	MDH1	0	0	0	0		0	1	2	1
P40939	P40939	Trifunctional enzyme subunit alpha, mitochondrial;Long-chain enoyl-CoA hydratase;Long chain 3-hydroxyacyl-CoA dehydrogenase	HADHA	0	1	0	0		0	1	0	0
P41208;Q12798	P41208;Q12798	Centrin-2;Centrin-1	CETN2;CETN1	2	1	2	0		2	3	1	0
P41214	P41214	Eukaryotic translation initiation factor 2D	EIF2D	0	0	0	0		0	2	1	0
P41227;Q9BSU3	P41227	N-alpha-acetyltransferase 10	NAA10	0	1	1	0		0	1	1	0
P41236;Q6NXS1	P41236;Q6NXS1	Protein phosphatase inhibitor 2;Protein phosphatase inhibitor 2-like protein 3	PPP1R2;PPP1R2P3	8	13	12	12		13	19	23	12
P41240	P41240	Tyrosine-protein kinase CSK	CSK	4	23	8	8		26	25	14	22
P41440	P41440	Folate transporter 1	SLC19A1	32	18	22	48		50	53	39	43
P42166	P42166	Lamina-associated polypeptide 2, isoform alpha;Thymopoietin;Thymopentin	TMPO	0	0	0	0		0	1	0	0
P42167	P42167	Lamina-associated polypeptide 2, isoforms beta/gamma;Thymopoietin;Thymopentin	TMPO	901	557	1142	1214		491	501	643	504
P42336	P42336	Phosphatidylinositol 4,5-bisphosphate 3-kinase catalytic subunit alpha isoform	PIK3CA	0	1	0	0		6	6	1	1
P42356;Q8N8J0;A4QPH2	P42356	Phosphatidylinositol 4-kinase alpha	PI4KA	0	1	0	0		5	4	1	3
P42566	P42566	Epidermal growth factor receptor substrate 15	EPS15	40	49	27	48		109	135	64	126
P42574	P42574	Caspase-3;Caspase-3 subunit p17;Caspase-3 subunit p12	CASP3	10	6	10	8		13	11	16	6
P42677;Q71UM5	P42677;Q71UM5	40S ribosomal protein S27;40S ribosomal protein S27-like	RPS27;RPS27L	3	4	2	4		2	2	3	2
P42684	P42684	Abelson tyrosine-protein kinase 2	ABL2	10	25	10	14		36	29	14	15
P42694	P42694	Probable helicase with zinc finger domain	HELZ	0	0	0	0		6	4	0	12
P42766	P42766	60S ribosomal protein L35	RPL35	50	58	76	84		76	87	73	36
P42858	P42858	Huntingtin	HTT	0	0	0	0		0	0	0	0
P42892	P42892	Endothelin-converting enzyme 1	ECE1	2	12	2	2		14	10	3	20
P43003	P43003	Excitatory amino acid transporter 1	SLC1A3	0	0	0	0		7	5	2	1
P43005	P43005	Excitatory amino acid transporter 3	SLC1A1	0	0	0	0		6	5	4	8
P43121	P43121	Cell surface glycoprotein MUC18	MCAM	73	76	42	57		74	82	107	82
P43243	P43243	Matrin-3	MATR3	1	2	0	0		1	1	0	0
P43307	P43307	Translocon-associated protein subunit alpha	SSR1	0	2	0	0		1	1	2	0
P43487;Q9C010	P43487	Ran-specific GTPase-activating protein	RANBP1	22	31	21	14		26	26	27	14
P43686	P43686	26S protease regulatory subunit 6B	PSMC4	0	0	0	0		4	3	0	1
P43694	P43694	Transcription factor GATA-4	GATA4	0	0	0	0		1	1	0	0
P45880	P45880	Voltage-dependent anion-selective channel protein 2	VDAC2	0	0	0	0		0	2	1	4
P46013	P46013	Antigen KI-67	MKI67	8	23	4	6		35	53	38	41
P46060	P46060	Ran GTPase-activating protein 1	RANGAP1	3	10	4	5		15	22	25	18
P46087	P46087	Probable 28S rRNA (cytosine(4447)-C(5))-methyltransferase	NOP2	0	0	2	2		4	6	2	1
P46109	P46109	Crk-like protein	CRKL	1	3	3	3		8	4	6	1
P46459	P46459	Vesicle-fusing ATPase	NSF	0	0	0	0		10	13	13	4
P46531	P46531	Neurogenic locus notch homolog protein 1;Notch 1 extracellular truncation;Notch 1 intracellular domain	NOTCH1	69	81	18	39		82	77	73	62
P46736	P46736	Lys-63-specific deubiquitinase BRCC36	BRCC3	6	15	3	3		17	11	12	12
P46776	P46776	60S ribosomal protein L27a	RPL27A	36	46	55	54		54	50	50	36
P46777	P46777	60S ribosomal protein L5	RPL5	0	0	1	1		3	2	2	1
P46778	P46778	60S ribosomal protein L21	RPL21	1	1	0	1		3	6	2	1
P46779	P46779	60S ribosomal protein L28	RPL28	0	1	1	2		1	0	0	0
P46781	P46781	40S ribosomal protein S9	RPS9	1	6	0	1		1	2	0	1
P46783	P46783	40S ribosomal protein S10	RPS10	0	0	0	0		2	2	1	1
P46821	P46821	Microtubule-associated protein 1B;MAP1B heavy chain;MAP1 light chain LC1	MAP1B	8	7	14	25		38	40	29	49
P46926;Q8TDQ7	P46926	Glucosamine-6-phosphate isomerase 1	GNPDA1	0	0	0	0		0	1	1	0
P46934	P46934	E3 ubiquitin-protein ligase NEDD4	NEDD4	0	1	0	0		0	0	0	0
P46937	P46937	Transcriptional coactivator YAP1	YAP1	6	7	5	9		8	2	7	2
P46939;Q13474	P46939	Utrophin	UTRN	10	15	4	7		57	73	52	48
P46940	P46940	Ras GTPase-activating-like protein IQGAP1	IQGAP1	0	2	0	0		2	1	1	0
P47755	P47755	F-actin-capping protein subunit alpha-2	CAPZA2	0	2	0	0		2	4	1	1
P47756	P47756	F-actin-capping protein subunit beta	CAPZB	15	33	25	21		33	32	36	18
P47914	P47914	60S ribosomal protein L29	RPL29	39	36	34	36		43	50	52	60
P47974	P47974	Zinc finger protein 36, C3H1 type-like 2	ZFP36L2	0	0	0	0		1	2	1	0
P48029	P48029	Sodium- and chloride-dependent creatine transporter 1	SLC6A8	0	0	0	0		6	6	4	3
P48059;Q7Z4I7	P48059	LIM and senescent cell antigen-like-containing domain protein 1	LIMS1	3	10	2	1		6	4	2	0
P48147	P48147	Prolyl endopeptidase	PREP	3	6	3	3		9	5	8	4
P48444	P48444	Coatomer subunit delta	ARCN1	72	120	98	129		98	104	86	77
P48454	P48454	Serine/threonine-protein phosphatase 2B catalytic subunit gamma isoform	PPP3CC	3	7	8	1		13	10	9	4
P48507	P48507	Glutamate--cysteine ligase regulatory subunit	GCLM	0	0	0	0		0	2	0	0
P48556	P48556	26S proteasome non-ATPase regulatory subunit 8	PSMD8	0	0	0	0		0	2	0	3
P48634	P48634	Protein PRRC2A	PRRC2A	40	36	17	38		39	43	22	19
P48637	P48637	Glutathione synthetase	GSS	0	0	0	0		0	0	0	0
P48643	P48643	T-complex protein 1 subunit epsilon	CCT5	1	4	3	1		16	17	10	5
P48729;Q8N752	P48729;Q8N752	Casein kinase I isoform alpha;Casein kinase I isoform alpha-like	CSNK1A1;CSNK1A1L	12	26	21	27		24	19	14	8
P48730	P48730	Casein kinase I isoform delta	CSNK1D	0	1	0	1		1	0	1	3
P49005	P49005	DNA polymerase delta subunit 2	POLD2	0	0	0	0		1	0	0	0
P49006	P49006	MARCKS-related protein	MARCKSL1	17	15	26	20		12	9	15	17
P49023	P49023	Paxillin	PXN	6	17	1	8		12	13	12	8
P49069	P49069	Calcium signal-modulating cyclophilin ligand	CAMLG	77	82	42	46		53	36	59	27
P49189	P49189	4-trimethylaminobutyraldehyde dehydrogenase	ALDH9A1	0	0	0	0		3	1	0	3
P49207	P49207	60S ribosomal protein L34	RPL34	4	2	1	3		5	7	8	3
P49327	P49327	Fatty acid synthase;[Acyl-carrier-protein] S-acetyltransferase;[Acyl-carrier-protein] S-malonyltransferase;3-oxoacyl-[acyl-carrier-protein] synthase;3-oxoacyl-[acyl-carrier-protein] reductase;3-hydroxyacyl-[acyl-carrier-protein] dehydratase;Enoyl-[acyl-carrier-protein] reductase;Oleoyl-[acyl-carrier-protein] hydrolase	FASN	26	37	12	20		69	69	30	41
P49368	P49368	T-complex protein 1 subunit gamma	CCT3	0	1	0	0		10	12	3	3
P49411	P49411	Elongation factor Tu, mitochondrial	TUFM	0	5	0	0		7	7	2	9
P49419	P49419	Alpha-aminoadipic semialdehyde dehydrogenase	ALDH7A1	0	0	0	0		2	1	0	3
P49454	P49454	Centromere protein F	CENPF	0	0	0	0		5	5	2	0
P49458	P49458	Signal recognition particle 9 kDa protein	SRP9	1	2	0	3		0	1	2	1
P49588	P49588	Alanine--tRNA ligase, cytoplasmic	AARS	0	1	0	0		1	0	0	1
P49589	P49589	Cysteine--tRNA ligase, cytoplasmic	CARS	1	0	0	0		3	0	6	1
P49591	P49591	Serine--tRNA ligase, cytoplasmic	SARS	0	0	0	0		3	1	3	1
P49643	P49643	DNA primase large subunit	PRIM2	0	0	0	0		3	1	3	1
P49674	P49674	Casein kinase I isoform epsilon	CSNK1E	12	11	11	20		11	18	12	19
P49750	P49750	YLP motif-containing protein 1	YLPM1	0	0	0	0		0	1	0	1
P49756	P49756	RNA-binding protein 25	RBM25	2	3	0	0		1	1	0	1
P49757	P49757	Protein numb homolog	NUMB	92	155	120	115		124	137	106	92
P49770	P49770	Translation initiation factor eIF-2B subunit beta	EIF2B2	0	0	0	0		0	1	0	1
P49773	P49773	Histidine triad nucleotide-binding protein 1	HINT1	1	2	2	4		0	0	1	1
P49790	P49790	Nuclear pore complex protein Nup153	NUP153	170	220	103	156		353	407	257	291
P49792;Q99666;O14715;P0DJD0;P0DJD1;Q05823	P49792	E3 SUMO-protein ligase RanBP2	RANBP2	6	17	0	11		54	51	26	93
P49802;P49758	P49802	Regulator of G-protein signaling 7	RGS7	0	1	1	0		2	1	2	0
P49840	P49840	Glycogen synthase kinase-3 alpha	GSK3A	119	114	147	1		107	126	91	4
P49841	P49841	Glycogen synthase kinase-3 beta	GSK3B	151	159	171	3		122	146	107	1
P49848	P49848	Transcription initiation factor TFIID subunit 6	TAF6	0	0	0	0		0	0	0	0
P49915	P49915	GMP synthase [glutamine-hydrolyzing]	GMPS	0	2	0	1		0	1	0	0
P49916	P49916	DNA ligase 3	LIG3	0	0	0	0		1	2	1	0
P49959	P49959	Double-strand break repair protein MRE11A	MRE11A	77	121	28	34		46	54	51	22
P50219	P50219	Motor neuron and pancreas homeobox protein 1	MNX1	0	0	0	0		2	1	0	0
P50225;P50226;P0DMN0;P0DMM9	P50225;P50226;P0DMN0;P0DMM9	Sulfotransferase 1A1;Sulfotransferase 1A2;Sulfotransferase 1A4;Sulfotransferase 1A3	SULT1A1;SULT1A2;SULT1A4;SULT1A3	0	0	0	2		7	8	5	0
P50395;P31150	P50395	Rab GDP dissociation inhibitor beta	GDI2	0	2	0	0		6	4	5	9
P50402	P50402	Emerin	EMD	266	223	284	322		207	204	239	229
P50454	P50454	Serpin H1	SERPINH1	0	0	0	0		0	0	1	0
Q8IZP2;P50502;Q8NFI4	Q8IZP2;P50502;Q8NFI4	Putative protein FAM10A4;Hsc70-interacting protein;Putative protein FAM10A5	ST13P4;ST13;ST13P5	0	0	0	0		0	0	1	2
P50542	P50542	Peroxisomal targeting signal 1 receptor	PEX5	0	1	0	0		3	7	5	1
P50552	P50552	Vasodilator-stimulated phosphoprotein	VASP	0	0	0	1		0	1	1	0
P50607	P50607	Tubby protein homolog	TUB	1	4	1	0		3	7	3	0
P50613	P50613	Cyclin-dependent kinase 7	CDK7	0	0	0	0		2	0	0	0
P50616	P50616	Protein Tob1	TOB1	0	2	0	0		5	5	1	4
P50747	P50747	Biotin--protein ligase;Biotin--[methylmalonyl-CoA-carboxytransferase] ligase;Biotin--[propionyl-CoA-carboxylase [ATP-hydrolyzing]] ligase;Biotin--[methylcrotonoyl-CoA-carboxylase] ligase;Biotin--[acetyl-CoA-carboxylase] ligase	HLCS	30	59	16	25		40	36	52	37
P50765	P50765			0	0	0	0		0	0	0	0
P50851	P50851	Lipopolysaccharide-responsive and beige-like anchor protein	LRBA	61	108	29	87		230	218	81	181
P50914	P50914	60S ribosomal protein L14	RPL14	1	2	0	0		4	5	1	0
P50990	P50990	T-complex protein 1 subunit theta	CCT8	493	509	249	614		558	638	660	715
;592096;592097;592098;592099;592100;592101;592102;592103;592104;592105;620783;620784;620785;620786;620787;620788;638303;638304;638305;638306;638307;638308;638309;638310;638311;638312;638313;638314;638315;638316;638317;638318;638319;638320;638321;638322;638323;638324;638325;638326;638327;638328;638329;638330;638331;638332;638333;638334;638335;638336;638337;638338;638339;638340;638341;638342;638343…	19315;19316;19317;19318;19319;19320;19321;19322;19323;19324;19325;19326;19327;19328;19329;19330;19331;19332;19333;19334;19335;19336;19337;19338;19339;19340;19341;19342;19343;19344;19345;19346;19347;19348;19349;19350;19351;19352;19353;19354;19355;19356;19357;19358;19359;19360;19361;19362;19363;19364;19365;19366;19367;19368;19369;19370;19371;19896;19897;19898;19899;19900;19901;19902;19903;19904;199…	14;52;55;221;249;266;276;300;344;385;492;526
P50991	P50991	T-complex protein 1 subunit delta	CCT4	0	2	0	1		6	6	5	1
P51114;Q06787	P51114	Fragile X mental retardation syndrome-related protein 1	FXR1	10	28	12	9		23	20	19	5
P51116	P51116	Fragile X mental retardation syndrome-related protein 2	FXR2	1	1	1	1		5	1	3	1
P51149	P51149	Ras-related protein Rab-7a	RAB7A	5	11	7	9		11	7	10	1
P51153;P59190	P51153	Ras-related protein Rab-13	RAB13	3	1	7	5		3	1	4	0
P51159	P51159	Ras-related protein Rab-27A	RAB27A	0	2	1	1		1	2	1	1
P51452	P51452	Dual specificity protein phosphatase 3	DUSP3	2	3	3	2		2	0	1	0
P51572	P51572	B-cell receptor-associated protein 31	BCAP31	23	25	10	14		57	66	64	48
P51610	P51610	Host cell factor 1;HCF N-terminal chain 1;HCF N-terminal chain 2;HCF N-terminal chain 3;HCF N-terminal chain 4;HCF N-terminal chain 5;HCF N-terminal chain 6;HCF C-terminal chain 1;HCF C-terminal chain 2;HCF C-terminal chain 3;HCF C-terminal chain 4;HCF C-terminal chain 5;HCF C-terminal chain 6	HCFC1	0	1	0	0		5	4	4	3
P51617	P51617	Interleukin-1 receptor-associated kinase 1	IRAK1	0	0	0	0		3	5	1	5
P51636	P51636	Caveolin-2	CAV2	0	0	0	0		0	0	0	2
P51648	P51648	Fatty aldehyde dehydrogenase	ALDH3A2	0	7	0	0		11	9	6	16
P51790	P51790	H(+)/Cl(-) exchange transporter 3	CLCN3	0	0	0	0		0	0	0	0
P51809	P51809	Vesicle-associated membrane protein 7	VAMP7	0	1	1	1		3	1	3	0
P51812;Q9UK32	P51812;Q9UK32	Ribosomal protein S6 kinase alpha-3;Ribosomal protein S6 kinase alpha-6	RPS6KA3;RPS6KA6	0	1	0	0		0	0	0	0
P51858	P51858	Hepatoma-derived growth factor	HDGF	0	0	1	3		1	0	1	1
P51948	P51948	CDK-activating kinase assembly factor MAT1	MNAT1	0	4	0	0		4	2	3	0
P51970	P51970	NADH dehydrogenase [ubiquinone] 1 alpha subcomplex subunit 8	NDUFA8	0	0	0	1		1	1	0	1
P51991	P51991	Heterogeneous nuclear ribonucleoprotein A3	HNRNPA3	2	10	5	3		9	6	3	4
P52209	P52209	6-phosphogluconate dehydrogenase, decarboxylating	PGD	0	2	0	0		3	4	2	5
P52272	P52272	Heterogeneous nuclear ribonucleoprotein M	HNRNPM	1	8	2	0		16	21	10	18
P52292	P52292	Importin subunit alpha-1	KPNA2	0	0	0	0		2	2	3	4
P52294;O15131	P52294;O15131	Importin subunit alpha-5;Importin subunit alpha-5, N-terminally processed;Importin subunit alpha-6	KPNA1;KPNA5	0	1	1	1		3	1	0	0
P52352	P52352			0	0	0	0		0	0	0	0
P52429	P52429	Diacylglycerol kinase epsilon	DGKE	5	21	7	6		40	48	60	23
P52434	P52434	DNA-directed RNA polymerases I, II, and III subunit RPABC3	POLR2H	2	1	0	2		0	1	1	0
Q96896;P52530	Q96896;P52530			0	0	0	0		0	0	0	0
P52545	P52545			0	0	0	0		0	0	0	0
P52564	P52564	Dual specificity mitogen-activated protein kinase kinase 6	MAP2K6	0	0	1	0		0	0	0	0
P52565	P52565	Rho GDP-dissociation inhibitor 1	ARHGDIA	14	23	21	9		13	16	17	6
P52569	P52569	Cationic amino acid transporter 2	SLC7A2	21	22	11	11		57	50	55	47
P52594	P52594	Arf-GAP domain and FG repeat-containing protein 1	AGFG1	310	268	218	410		209	186	195	175
P52597	P52597	Heterogeneous nuclear ribonucleoprotein F;Heterogeneous nuclear ribonucleoprotein F, N-terminally processed	HNRNPF	12	28	4	7		30	28	22	15
P52655	P52655	Transcription initiation factor IIA subunit 1;Transcription initiation factor IIA alpha chain;Transcription initiation factor IIA beta chain	GTF2A1	0	1	0	0		0	1	1	1
P52701	P52701	DNA mismatch repair protein Msh6	MSH6	0	0	0	0		0	0	1	0
P52732	P52732	Kinesin-like protein KIF11	KIF11	0	1	0	1		12	6	1	7
P52758	P52758	Ribonuclease UK114	HRSP12	1	0	0	1		2	1	2	1
P52799	P52799	Ephrin-B2	EFNB2	65	97	95	65		90	78	83	42
P52907	P52907	F-actin-capping protein subunit alpha-1	CAPZA1	1	6	1	3		11	7	12	6
P52943	P52943	Cysteine-rich protein 2	CRIP2	2	2	0	1		0	1	0	0
P52948	P52948	Nuclear pore complex protein Nup98-Nup96;Nuclear pore complex protein Nup98;Nuclear pore complex protein Nup96	NUP98	36	77	10	28		92	98	45	70
P53004	P53004	Biliverdin reductase A	BLVRA	0	0	0	1		1	0	1	2
P53007	P53007	Tricarboxylate transport protein, mitochondrial	SLC25A1	0	2	0	0		2	0	3	4
P53350	P53350	Serine/threonine-protein kinase PLK1	PLK1	18	56	32	42		12	20	14	10
P53355	P53355	Death-associated protein kinase 1	DAPK1	3	3	1	5		3	9	3	1
P53365	P53365	Arfaptin-2	ARFIP2	12	36	16	23		46	32	35	31
P53367	P53367	Arfaptin-1	ARFIP1	12	17	7	11		44	39	40	27
P53396	P53396	ATP-citrate synthase	ACLY	0	3	1	0		13	9	2	6
P53582	P53582	Methionine aminopeptidase 1	METAP1	0	0	1	0		1	1	2	0
P53618	P53618	Coatomer subunit beta	COPB1	0	0	0	0		1	1	0	3
P53621	P53621	Coatomer subunit alpha;Xenin;Proxenin	COPA	13	31	1	13		43	45	21	13
P53794	P53794	Sodium/myo-inositol cotransporter	SLC5A3	4	14	1	0		15	14	18	5
P53801	P53801	Pituitary tumor-transforming gene 1 protein-interacting protein	PTTG1IP	7	11	3	5		13	17	22	27
P53985	P53985	Monocarboxylate transporter 1	SLC16A1	0	0	0	0		1	0	1	0
P53990	P53990	IST1 homolog	IST1	5	23	10	11		39	29	33	25
P53992	P53992	Protein transport protein Sec24C	SEC24C	0	1	0	6		9	9	0	5
P53999	P53999	Activated RNA polymerase II transcriptional coactivator p15	SUB1	5	8	8	9		6	7	3	6
P54277	P54277	PMS1 protein homolog 1	PMS1	0	1	0	0		3	5	2	3
P54578	P54578	Ubiquitin carboxyl-terminal hydrolase 14	USP14	0	3	2	2		3	0	1	2
P54764	P54764	Ephrin type-A receptor 4	EPHA4	0	2	0	0		0	2	1	1
P55010	P55010	Eukaryotic translation initiation factor 5	EIF5	1	12	5	0		31	26	32	15
P55011;Q13621	P55011	Solute carrier family 12 member 2	SLC12A2	53	66	18	35		99	95	73	75
P55039	P55039	Developmentally-regulated GTP-binding protein 2	DRG2	0	4	1	0		5	4	2	0
P55072	P55072	Transitional endoplasmic reticulum ATPase	VCP	3	6	1	2		11	11	9	14
P55157	P55157	Microsomal triglyceride transfer protein large subunit	MTTP	0	0	0	0		0	0	0	0
P55160	P55160	Nck-associated protein 1-like	NCKAP1L	0	0	0	0		0	0	0	0
P55196	P55196	Afadin	MLLT4	852	727	769	781		889	869	786	644
P55209	P55209	Nucleosome assembly protein 1-like 1	NAP1L1	7	19	12	3		19	16	22	13
P55265	P55265	Double-stranded RNA-specific adenosine deaminase	ADAR	0	0	0	0		1	1	0	1
P55327	P55327	Tumor protein D52	TPD52	0	0	0	0		0	2	1	1
P55769	P55769	NHP2-like protein 1;NHP2-like protein 1, N-terminally processed	NHP2L1	0	0	0	0		2	1	1	0
P55786;A6NEC2	P55786;A6NEC2	Puromycin-sensitive aminopeptidase;Puromycin-sensitive aminopeptidase-like protein	NPEPPS;NPEPPSL1	0	0	1	1		0	0	0	0
P56192	P56192	Methionine--tRNA ligase, cytoplasmic	MARS	0	1	0	0		1	2	1	2
P56945	P56945	Breast cancer anti-estrogen resistance protein 1	BCAR1	0	1	0	3		9	9	2	14
P57058	P57058	Hormonally up-regulated neu tumor-associated kinase	HUNK	2	2	0	1		7	11	6	5
P57076	P57076	UPF0769 protein C21orf59	C21orf59	2	10	4	0		6	7	6	4
P57087	P57087	Junctional adhesion molecule B	JAM2	1	0	4	1		2	6	4	4
P57721;P57723	P57721	Poly(rC)-binding protein 3	PCBP3	1	4	4	3		4	5	6	1
P57737	P57737	Coronin-7	CORO7	66	105	50	61		102	99	105	68
P57740	P57740	Nuclear pore complex protein Nup107	NUP107	4	8	0	0		22	29	5	31
P58335	P58335	Anthrax toxin receptor 2	ANTXR2	0	0	0	0		0	5	2	3
P58753	P58753	Toll/interleukin-1 receptor domain-containing adapter protein	TIRAP	0	0	0	0		1	1	2	0
P59780	P59780	AP-3 complex subunit sigma-2	AP3S2	2	4	8	5		6	5	9	4
P60174	P60174	Triosephosphate isomerase	TPI1	1	0	1	1		2	3	1	0
P60228	P60228	Eukaryotic translation initiation factor 3 subunit E	EIF3E	0	0	0	0		1	4	0	1
P60468	P60468	Protein transport protein Sec61 subunit beta	SEC61B	0	1	2	1		1	1	2	1
P60660	P60660	Myosin light polypeptide 6	MYL6	2	2	0	1		1	1	1	1
P60709;Q6S8J3;A5A3E0;P0CG38;Q562R1;Q9BYX7;P0CG39	P60709	Actin, cytoplasmic 1;Actin, cytoplasmic 1, N-terminally processed	ACTB	21	72	36	31		34	43	46	45
P60842;Q14240	P60842;Q14240	Eukaryotic initiation factor 4A-I;Eukaryotic initiation factor 4A-II;Eukaryotic initiation factor 4A-II, N-terminally processed	EIF4A1;EIF4A2	4	10	1	3		11	14	5	9
P60866	P60866	40S ribosomal protein S20	RPS20	0	2	0	0		1	1	0	0
P60880	P60880	Synaptosomal-associated protein 25	SNAP25	1	2	0	0		1	2	1	0
P60891;P11908;P21108	P60891;P11908	Ribose-phosphate pyrophosphokinase 1;Ribose-phosphate pyrophosphokinase 2	PRPS1;PRPS2	0	2	0	0		2	0	0	0
P61011	P61011	Signal recognition particle 54 kDa protein	SRP54	2	25	6	5		53	54	56	60
P61026	P61026	Ras-related protein Rab-10	RAB10	0	1	0	0		4	3	2	1
P61081	P61081	NEDD8-conjugating enzyme Ubc12	UBE2M	12	25	24	18		17	10	25	9
P61160	P61160	Actin-related protein 2	ACTR2	0	0	0	0		6	3	3	0
P84077;P61204	P84077;P61204	ADP-ribosylation factor 1;ADP-ribosylation factor 3	ARF1;ARF3	13	29	22	22		17	16	15	3
P61221	P61221	ATP-binding cassette sub-family E member 1	ABCE1	0	1	2	0		1	3	7	0
P61224;A6NIZ1;P62834	P61224;A6NIZ1;P62834	Ras-related protein Rap-1b;Ras-related protein Rap-1b-like protein;Ras-related protein Rap-1A	RAP1B;RAP1A	0	0	0	0		0	2	1	0
P61247	P61247	40S ribosomal protein S3a	RPS3A	5	8	5	5		7	16	11	6
P61254	P61254	60S ribosomal protein L26	RPL26	11	21	12	15		20	26	16	4
P61289	P61289	Proteasome activator complex subunit 3	PSME3	2	4	0	1		6	12	8	2
P61313	P61313	60S ribosomal protein L15	RPL15	0	1	0	0		0	2	2	0
P61326	P61326	Protein mago nashi homolog	MAGOH	1	1	0	0		0	0	0	0
P61353	P61353	60S ribosomal protein L27	RPL27	119	108	136	112		125	113	126	96
P61513;A6NKH3	P61513	60S ribosomal protein L37a	RPL37A	0	1	0	6		2	1	4	1
P61626	P61626	Lysozyme C	LYZ	0	1	0	0		0	0	0	0
P61758	P61758	Prefoldin subunit 3	VBP1	11	18	3	21		11	15	15	8
P61764	P61764	Syntaxin-binding protein 1	STXBP1	3	7	18	8		3	5	7	0
P61769	P61769	Beta-2-microglobulin;Beta-2-microglobulin form pI 5.3	B2M	0	0	2	1		1	1	0	0
P61923	P61923	Coatomer subunit zeta-1	COPZ1	32	50	41	36		22	22	28	23
P61927	P61927	60S ribosomal protein L37	RPL37	8	0	8	16		2	1	5	10
P61978	P61978	Heterogeneous nuclear ribonucleoprotein K	HNRNPK	99	113	114	146		77	85	85	69
P62068;O75317	P62068;O75317	Ubiquitin carboxyl-terminal hydrolase 46;Ubiquitin carboxyl-terminal hydrolase 12	USP46;USP12	0	1	1	0		0	0	1	0
P62081	P62081	40S ribosomal protein S7	RPS7	0	1	0	0		4	5	3	0
P62136	P62136	Serine/threonine-protein phosphatase PP1-alpha catalytic subunit	PPP1CA	3	11	3	3		7	4	6	2
P62140	P62140	Serine/threonine-protein phosphatase PP1-beta catalytic subunit	PPP1CB	2	3	1	1		2	1	0	0
P62191	P62191	26S protease regulatory subunit 4	PSMC1	5	21	5	4		22	24	20	11
P62195	P62195	26S protease regulatory subunit 8	PSMC5	7	12	7	7		30	28	23	21
P62241	P62241	40S ribosomal protein S8	RPS8	45	67	28	43		45	48	43	28
P62244	P62244	40S ribosomal protein S15a	RPS15A	0	2	0	1		2	1	2	1
P62249	P62249	40S ribosomal protein S16	RPS16	0	0	0	0		1	0	0	0
P62258	P62258	14-3-3 protein epsilon	YWHAE	9	15	3	6		16	22	14	8
P62263	P62263	40S ribosomal protein S14	RPS14	4	6	2	4		2	2	4	1
P62266	P62266	40S ribosomal protein S23	RPS23	70	81	79	79		55	55	57	42
P62280	P62280	40S ribosomal protein S11	RPS11	0	2	1	3		0	1	0	0
P62304	P62304	Small nuclear ribonucleoprotein E	SNRPE	1	2	2	1		5	4	4	3
P62306	P62306	Small nuclear ribonucleoprotein F	SNRPF	0	0	0	0		0	1	1	0
P62316	P62316	Small nuclear ribonucleoprotein Sm D2	SNRPD2	5	14	10	16		23	18	21	13
P62318	P62318	Small nuclear ribonucleoprotein Sm D3	SNRPD3	0	2	0	1		2	4	3	2
P62330	P62330	ADP-ribosylation factor 6	ARF6	0	3	1	1		2	1	1	1
P62424	P62424	60S ribosomal protein L7a	RPL7A	1	9	1	2		8	15	10	6
P62495	P62495	Eukaryotic peptide chain release factor subunit 1	ETF1	20	39	44	22		22	22	25	18
P62701;Q8TD47;P22090	P62701;Q8TD47	40S ribosomal protein S4, X isoform;40S ribosomal protein S4, Y isoform 2	RPS4X;RPS4Y2	3	4	0	0		4	10	4	2
P63267;P68133;P68032;P62736	P63267;P68133;P68032;P62736	Actin, gamma-enteric smooth muscle;Actin, alpha skeletal muscle;Actin, alpha cardiac muscle 1;Actin, aortic smooth muscle	ACTG2;ACTA1;ACTC1;ACTA2	0	0	0	0		0	0	0	0
P62750	P62750	60S ribosomal protein L23a	RPL23A	21	23	19	21		30	22	26	38
P62753	P62753	40S ribosomal protein S6	RPS6	17	29	17	26		15	12	13	7
P62805	P62805	Histone H4	HIST1H4A	5	12	7	8		14	9	10	7
P62820	P62820	Ras-related protein Rab-1A	RAB1A	1	1	0	1		4	4	2	2
P62826	P62826	GTP-binding nuclear protein Ran	RAN	12	13	9	10		13	14	14	4
P62829	P62829	60S ribosomal protein L23	RPL23	0	3	0	2		0	1	2	0
P62851	P62851	40S ribosomal protein S25	RPS25	0	0	0	0		1	1	3	1
P62854;Q5JNZ5	P62854;Q5JNZ5	40S ribosomal protein S26;Putative 40S ribosomal protein S26-like 1	RPS26;RPS26P11	15	9	10	11		12	13	12	12
P62861	P62861	40S ribosomal protein S30	FAU	45	38	39	40		59	56	61	75
P62873;Q9HAV0;P62879;P16520	P62873;Q9HAV0;P62879	Guanine nucleotide-binding protein G(I)/G(S)/G(T) subunit beta-1;Guanine nucleotide-binding protein subunit beta-4;Guanine nucleotide-binding protein G(I)/G(S)/G(T) subunit beta-2	GNB1;GNB4;GNB2	0	0	0	0		1	1	1	0
P62877	P62877	E3 ubiquitin-protein ligase RBX1;E3 ubiquitin-protein ligase RBX1, N-terminally processed	RBX1	5	3	7	6		4	3	6	6
Q59GN2;P62891	Q59GN2;P62891	Putative 60S ribosomal protein L39-like 5;60S ribosomal protein L39	RPL39P5;RPL39	295	112	343	420		89	93	142	124
P62910	P62910	60S ribosomal protein L32	RPL32	8	24	7	16		28	37	22	9
P62913	P62913	60S ribosomal protein L11	RPL11	6	6	2	2		6	6	5	4
P62917	P62917	60S ribosomal protein L8	RPL8	2	17	4	8		11	15	12	4
P62937;P0DN26;A0A0B4J2A2;A0A075B767;A0A075B759;Q9Y536;F5H284	P62937	Peptidyl-prolyl cis-trans isomerase A;Peptidyl-prolyl cis-trans isomerase A, N-terminally processed	PPIA	2	6	2	7		13	12	15	6
P62979;P0CG47;P0CG48	P62979;P0CG47;P0CG48	Ubiquitin-40S ribosomal protein S27a;Ubiquitin;40S ribosomal protein S27a;Polyubiquitin-B;Ubiquitin;Polyubiquitin-C;Ubiquitin	RPS27A;UBB;UBC	234	187	199	306		205	214	240	304
P62987	P62987	Ubiquitin-60S ribosomal protein L40;Ubiquitin;60S ribosomal protein L40	UBA52	0	0	0	1		2	1	1	2
P62993	P62993	Growth factor receptor-bound protein 2	GRB2	1	1	0	0		0	2	0	0
P63000;P60763;P15153	P63000	Ras-related C3 botulinum toxin substrate 1	RAC1	0	4	4	1		7	5	6	2
P63010	P63010	AP-2 complex subunit beta	AP2B1	3	9	0	0		6	7	2	4
P63027;P23763	P63027	Vesicle-associated membrane protein 2	VAMP2	13	9	13	12		14	17	20	16
P63104	P63104	14-3-3 protein zeta/delta	YWHAZ	0	0	0	0		0	2	0	0
P63151;Q00005;Q66LE6	P63151	Serine/threonine-protein phosphatase 2A 55 kDa regulatory subunit B alpha isoform	PPP2R2A	0	1	0	0		1	0	0	1
P63208	P63208	S-phase kinase-associated protein 1	SKP1	6	9	5	5		4	4	3	2
P63215	P63215	Guanine nucleotide-binding protein G(I)/G(S)/G(O) subunit gamma-3	GNG3	0	0	0	0		0	0	0	0
P63241;Q6IS14;Q9GZV4	P63241;Q6IS14	Eukaryotic translation initiation factor 5A-1;Eukaryotic translation initiation factor 5A-1-like	EIF5A;EIF5AL1	12	20	9	10		18	12	17	13
P63244	P63244	Guanine nucleotide-binding protein subunit beta-2-like 1;Guanine nucleotide-binding protein subunit beta-2-like 1, N-terminally processed	GNB2L1	5	7	5	4		16	12	8	5
P63261	P63261	Actin, cytoplasmic 2;Actin, cytoplasmic 2, N-terminally processed	ACTG1	2	7	2	1		3	3	3	2
P67870	P67870	Casein kinase II subunit beta	CSNK2B	2	1	1	0		1	7	2	1
Q5VTE0;P68104;Q05639	Q5VTE0;P68104;Q05639	Putative elongation factor 1-alpha-like 3;Elongation factor 1-alpha 1;Elongation factor 1-alpha 2	EEF1A1P5;EEF1A1;EEF1A2	56	79	60	63		77	61	74	55
P68363;P68366;Q9H853;A6NHL2	P68363;P68366	Tubulin alpha-1B chain;Tubulin alpha-4A chain	TUBA1B;TUBA4A	93	119	68	84		97	97	84	97
P68371;P04350;Q3ZCM7	P68371;P04350	Tubulin beta-4B chain;Tubulin beta-4A chain	TUBB4B;TUBB4A	16	40	19	13		37	38	41	41
Q71DI3;Q16695;P84243;P68431;Q6NXT2	Q71DI3;Q16695;P84243;P68431	Histone H3.2;Histone H3.1t;Histone H3.3;Histone H3.1	HIST2H3A;HIST3H3;H3F3A;HIST1H3A	0	0	0	0		9	7	3	1
P78310	P78310	Coxsackievirus and adenovirus receptor	CXADR	156	164	130	85		147	118	138	66
P78312	P78312	Protein FAM193A	FAM193A	0	0	0	0		0	1	0	1
P78314	P78314	SH3 domain-binding protein 2	SH3BP2	3	8	9	10		8	11	6	3
P78318	P78318	Immunoglobulin-binding protein 1	IGBP1	88	107	61	67		93	93	105	62
P78324;Q5TFQ8;Q9P1W8;O00241	P78324;Q5TFQ8	Tyrosine-protein phosphatase non-receptor type substrate 1;Signal-regulatory protein beta-1 isoform 3	SIRPA;SIRPB1	2	1	1	0		5	9	7	1
P78337;Q99697	P78337;Q99697	Pituitary homeobox 1;Pituitary homeobox 2	PITX1;PITX2	0	1	1	1		1	0	1	0
P78344	P78344	Eukaryotic translation initiation factor 4 gamma 2	EIF4G2	14	50	5	10		71	84	34	56
P78368	P78368	Casein kinase I isoform gamma-2	CSNK1G2	0	7	4	0		2	1	2	0
P78371	P78371	T-complex protein 1 subunit beta	CCT2	2	11	2	0		13	22	9	7
P78381	P78381	UDP-galactose translocator	SLC35A2	5	3	2	2		6	5	7	4
P78406	P78406	mRNA export factor	RAE1	0	1	3	0		1	2	0	1
P78417	P78417	Glutathione S-transferase omega-1	GSTO1	0	1	0	0		3	4	1	1
P78504	P78504	Protein jagged-1	JAG1	2	2	0	0		3	2	3	0
P78524	P78524	Suppression of tumorigenicity 5 protein	ST5	10	18	6	8		32	32	25	17
P78527	P78527	DNA-dependent protein kinase catalytic subunit	PRKDC	7	36	4	5		30	24	16	14
P78536	P78536	Disintegrin and metalloproteinase domain-containing protein 17	ADAM17	9	14	3	4		26	22	20	14
P78543	P78543	Protein BTG2	BTG2	0	0	0	1		0	0	0	0
P78545	P78545	ETS-related transcription factor Elf-3	ELF3	0	0	1	0		0	0	0	0
P80723	P80723	Brain acid soluble protein 1	BASP1	29	15	18	24		21	26	47	20
P81274	P81274	G-protein-signaling modulator 2	GPSM2	0	7	2	0		8	8	9	0
P81605	P81605	Dermcidin;Survival-promoting peptide;DCD-1	DCD	7	9	7	7		1	2	3	6
P82094	P82094	TATA element modulatory factor	TMF1	12	8	3	3		46	63	40	62
P82979	P82979	SAP domain-containing ribonucleoprotein	SARNP	3	3	4	3		4	3	4	1
P83369	P83369	U7 snRNA-associated Sm-like protein LSm11	LSM11	0	1	0	0		0	1	1	0
P83731	P83731	60S ribosomal protein L24	RPL24	15	32	14	21		21	29	26	18
P83881	P83881	60S ribosomal protein L36a	RPL36A	40	42	35	39		46	47	62	48
P84085	P84085	ADP-ribosylation factor 5	ARF5	2	0	2	3		0	1	1	0
P84098	P84098	60S ribosomal protein L19	RPL19	6	47	34	37		15	20	23	2
P84157	P84157	Matrix-remodeling-associated protein 7	MXRA7	1	4	3	4		12	3	19	7
P85298	P85298	Rho GTPase-activating protein 8	ARHGAP8	4	16	3	9		10	7	8	9
P85299	P85299	Proline-rich protein 5	PRR5	0	1	0	0		8	7	4	5
P86791;P86790	P86791;P86790	Vacuolar fusion protein CCZ1 homolog;Vacuolar fusion protein CCZ1 homolog B	CCZ1;CCZ1B	0	0	0	0		0	2	0	0
P87743	P87743			0	0	0	0		0	0	0	0
P98082	P98082	Disabled homolog 2	DAB2	17	25	7	21		38	39	33	36
P98153	P98153	Integral membrane protein DGCR2/IDD	DGCR2	0	0	0	0		0	1	0	0
P98164	P98164	Low-density lipoprotein receptor-related protein 2	LRP2	8	7	6	8		40	46	29	67
P98170	P98170	E3 ubiquitin-protein ligase XIAP	XIAP	23	41	45	37		35	31	30	26
P98172	P98172	Ephrin-B1	EFNB1	115	118	110	112		119	116	131	78
P98174	P98174	FYVE, RhoGEF and PH domain-containing protein 1	FGD1	5	18	2	3		26	27	11	8
P98175	P98175	RNA-binding protein 10	RBM10	0	2	0	2		2	0	1	1
P99999;CON__P62894	P99999	Cytochrome c	CYCS	1	2	1	1		3	1	0	0
Q00013	Q00013	55 kDa erythrocyte membrane protein	MPP1	32	53	59	51		51	39	52	26
Q00341	Q00341	Vigilin	HDLBP	45	64	25	34		92	107	76	57
Q00403	Q00403	Transcription initiation factor IIB	GTF2B	0	0	0	0		1	1	1	0
Q00536	Q00536	Cyclin-dependent kinase 16	CDK16	0	3	0	0		2	2	1	0
Q00587	Q00587	Cdc42 effector protein 1	CDC42EP1	10	24	12	19		39	34	59	32
Q00610	Q00610	Clathrin heavy chain 1	CLTC	0	1	0	0		1	1	0	1
Q00688	Q00688	Peptidyl-prolyl cis-trans isomerase FKBP3	FKBP3	8	8	4	4		6	11	11	3
Q00765	Q00765	Receptor expression-enhancing protein 5	REEP5	0	0	0	0		0	1	1	1
Q00839	Q00839	Heterogeneous nuclear ribonucleoprotein U	HNRNPU	5	4	2	2		9	8	4	10
Q01082;P11277	Q01082	Spectrin beta chain, non-erythrocytic 1	SPTBN1	151	163	145	60		239	199	223	120
Q01085;P31483	Q01085	Nucleolysin TIAR	TIAL1	2	2	0	1		4	1	2	0
Q01433	Q01433	AMP deaminase 2	AMPD2	2	1	0	0		5	8	6	7
Q01469	Q01469	Fatty acid-binding protein, epidermal	FABP5	0	0	0	2		0	0	0	0
Q01484;Q9Y4W6	Q01484	Ankyrin-2	ANK2	1	2	1	1		14	13	5	4
Q01546;CON__Q01546	Q01546;CON__Q01546	Keratin, type II cytoskeletal 2 oral	KRT76	0	0	0	0		1	0	0	0
Q01581	Q01581	Hydroxymethylglutaryl-CoA synthase, cytoplasmic	HMGCS1	0	0	0	0		0	1	0	0
Q01650	Q01650	Large neutral amino acids transporter small subunit 1	SLC7A5	0	2	0	0		7	8	10	9
Q01780	Q01780	Exosome component 10	EXOSC10	0	1	0	0		0	0	0	1
Q01968	Q01968	Inositol polyphosphate 5-phosphatase OCRL-1	OCRL	205	238	196	267		175	216	129	98
Q01970	Q01970	1-phosphatidylinositol 4,5-bisphosphate phosphodiesterase beta-3	PLCB3	13	31	2	4		22	16	17	2
Q01973	Q01973	Tyrosine-protein kinase transmembrane receptor ROR1	ROR1	71	58	41	86		88	109	74	98
Q01974	Q01974	Tyrosine-protein kinase transmembrane receptor ROR2	ROR2	47	52	37	64		98	123	75	139
Q02040	Q02040	A-kinase anchor protein 17A	AKAP17A	1	2	0	0		1	0	2	2
Q02086	Q02086	Transcription factor Sp2	SP2	2	6	3	2		1	0	2	0
Q02224	Q02224	Centromere-associated protein E	CENPE	23	10	32	24		12	32	18	25
Q02241	Q02241	Kinesin-like protein KIF23	KIF23	118	154	22	34		90	97	20	37
Q02413	Q02413	Desmoglein-1	DSG1	0	0	2	0		2	0	0	0
Q02487	Q02487	Desmocollin-2	DSC2	12	14	22	25		52	45	40	37
Q02543	Q02543	60S ribosomal protein L18a	RPL18A	6	4	2	6		2	3	3	2
Q02750	Q02750	Dual specificity mitogen-activated protein kinase kinase 1	MAP2K1	0	7	3	4		4	3	4	0
Q02790	Q02790	Peptidyl-prolyl cis-trans isomerase FKBP4;Peptidyl-prolyl cis-trans isomerase FKBP4, N-terminally processed	FKBP4	1	1	4	2		6	5	5	2
Q02878	Q02878	60S ribosomal protein L6	RPL6	9	17	8	12		24	18	34	24
Q02952	Q02952	A-kinase anchor protein 12	AKAP12	69	67	41	22		118	115	122	101
Q02978	Q02978	Mitochondrial 2-oxoglutarate/malate carrier protein	SLC25A11	0	0	0	0		0	2	0	0
Q03001;REV__Q9BX97;Q15853	Q03001	Dystonin	DST	281	288	254	203		451	466	325	303
Q03113	Q03113	Guanine nucleotide-binding protein subunit alpha-12	GNA12	0	4	1	1		18	11	10	4
Q03135	Q03135	Caveolin-1	CAV1	0	3	1	1		5	3	4	5
Q03252	Q03252	Lamin-B2	LMNB2	2	3	1	0		9	17	4	10
Q03701	Q03701	CCAAT/enhancer-binding protein zeta	CEBPZ	0	0	0	0		6	1	0	1
Q04637;REV__Q8NEG2	Q04637	Eukaryotic translation initiation factor 4 gamma 1	EIF4G1	16	41	6	10		98	120	71	71
Q04656	Q04656	Copper-transporting ATPase 1	ATP7A	3	15	2	2		25	36	29	31
Q04721	Q04721	Neurogenic locus notch homolog protein 2;Notch 2 extracellular truncation;Notch 2 intracellular domain	NOTCH2	101	137	78	70		190	212	170	125
Q04760	Q04760	Lactoylglutathione lyase	GLO1	15	25	8	15		26	23	21	11
Q04966	Q04966			0	0	0	0		0	0	0	0
Q05209	Q05209	Tyrosine-protein phosphatase non-receptor type 12	PTPN12	0	0	0	0		3	3	0	3
Q05682;REV__O75334	Q05682	Caldesmon	CALD1	26	28	42	36		42	46	60	23
Q05707	Q05707	Collagen alpha-1(XIV) chain	COL14A1	0	0	0	0		0	0	1	0
Q06124	Q06124	Tyrosine-protein phosphatase non-receptor type 11	PTPN11	2	1	4	3		2	4	7	2
Q06203	Q06203	Amidophosphoribosyltransferase	PPAT	0	1	0	0		2	2	4	2
Q06323	Q06323	Proteasome activator complex subunit 1	PSME1	3	2	0	2		5	11	9	7
Q06830	Q06830	Peroxiredoxin-1	PRDX1	12	17	25	17		24	25	27	16
Q07020	Q07020	60S ribosomal protein L18	RPL18	4	6	3	5		5	10	5	2
Q07065;Q96K21	Q07065	Cytoskeleton-associated protein 4	CKAP4	34	61	32	32		34	47	63	22
Q07157	Q07157	Tight junction protein ZO-1	TJP1	149	193	68	133		227	241	176	151
Q07283	Q07283	Trichohyalin	TCHH	0	0	0	0		0	0	2	0
Q07617	Q07617	Sperm-associated antigen 1	SPAG1	0	5	2	3		18	17	27	5
Q07820	Q07820	Induced myeloid leukemia cell differentiation protein Mcl-1	MCL1	0	7	1	1		7	6	7	3
Q07866;Q9NSK0	Q07866	Kinesin light chain 1	KLC1	7	21	4	8		33	63	38	46
Q07912	Q07912	Activated CDC42 kinase 1	TNK2	0	0	0	0		1	2	0	1
Q07960	Q07960	Rho GTPase-activating protein 1	ARHGAP1	6	39	5	4		40	34	36	34
Q08174	Q08174	Protocadherin-1	PCDH1	3	5	1	1		4	2	3	2
Q08209	Q08209	Serine/threonine-protein phosphatase 2B catalytic subunit alpha isoform	PPP3CA	25	41	49	23		27	24	47	23
Q08211	Q08211	ATP-dependent RNA helicase A	DHX9	2	8	0	3		8	7	3	3
Q08289;O00305;Q02641	Q08289	Voltage-dependent L-type calcium channel subunit beta-2	CACNB2	0	3	4	1		0	1	6	0
Q08357	Q08357	Sodium-dependent phosphate transporter 2	SLC20A2	0	0	0	0		1	2	0	0
Q08378	Q08378	Golgin subfamily A member 3	GOLGA3	48	75	9	63		127	133	50	156
Q08379	Q08379	Golgin subfamily A member 2	GOLGA2	8	10	6	9		23	26	8	14
Q08495	Q08495	Dematin	DMTN	8	7	14	8		12	11	11	4
Q08752	Q08752	Peptidyl-prolyl cis-trans isomerase D	PPID	1	5	1	0		7	5	7	3
Q08945	Q08945	FACT complex subunit SSRP1	SSRP1	0	4	0	1		3	5	7	3
Q08AD1	Q08AD1	Calmodulin-regulated spectrin-associated protein 2	CAMSAP2	0	0	1	2		9	8	5	0
Q08J23	Q08J23	tRNA (cytosine(34)-C(5))-methyltransferase	NSUN2	0	0	0	0		0	2	0	1
Q09028;Q16576	Q09028;Q16576	Histone-binding protein RBBP4;Histone-binding protein RBBP7	RBBP4;RBBP7	0	0	0	0		1	2	1	1
Q09666	Q09666	Neuroblast differentiation-associated protein AHNAK	AHNAK	686	739	417	331		766	831	987	622
Q0JRZ9	Q0JRZ9	F-BAR domain only protein 2	FCHO2	4	16	4	4		19	26	17	16
Q10567	Q10567	AP-1 complex subunit beta-1	AP1B1	1	1	0	0		0	0	1	0
Q12770	Q12770	Sterol regulatory element-binding protein cleavage-activating protein	SCAP	0	0	0	0		0	0	0	0
Q12772	Q12772	Sterol regulatory element-binding protein 2;Processed sterol regulatory element-binding protein 2	SREBF2	0	0	0	0		1	6	2	5
Q12788	Q12788	Transducin beta-like protein 3	TBL3	0	0	0	1		2	0	0	0
Q12789	Q12789	General transcription factor 3C polypeptide 1	GTF3C1	0	0	0	0		0	0	0	0
Q12792	Q12792	Twinfilin-1	TWF1	3	18	10	6		22	13	16	6
Q12800;Q9NZI6	Q12800	Alpha-globin transcription factor CP2	TFCP2	2	12	12	3		8	16	10	3
Q12802	Q12802	A-kinase anchor protein 13	AKAP13	0	8	3	0		20	18	16	15
Q12815	Q12815	Tastin	TROAP	0	2	0	0		7	5	1	2
Q12816	Q12816	Trophinin	TRO	0	0	0	0		0	0	0	0
Q12830	Q12830	Nucleosome-remodeling factor subunit BPTF	BPTF	1	3	0	0		5	4	2	6
Q12834	Q12834	Cell division cycle protein 20 homolog	CDC20	10	15	20	4		14	11	14	4
Q12840	Q12840	Kinesin heavy chain isoform 5A	KIF5A	0	0	0	0		2	1	0	0
Q12846	Q12846	Syntaxin-4	STX4	8	13	4	4		20	21	29	13
Q12874	Q12874	Splicing factor 3A subunit 3	SF3A3	0	1	0	0		14	14	7	4
Q12893	Q12893	Transmembrane protein 115	TMEM115	1	2	0	1		1	1	0	0
Q12899	Q12899	Tripartite motif-containing protein 26	TRIM26	0	0	0	0		5	4	2	1
Q12913	Q12913	Receptor-type tyrosine-protein phosphatase eta	PTPRJ	23	27	2	6		33	30	19	18
Q12923;REV__Q14197	Q12923	Tyrosine-protein phosphatase non-receptor type 13	PTPN13	111	227	125	243		299	334	235	265
Q12929	Q12929	Epidermal growth factor receptor kinase substrate 8	EPS8	124	157	118	197		113	96	69	103
Q12931	Q12931	Heat shock protein 75 kDa, mitochondrial	TRAP1	0	0	0	0		1	1	1	1
Q12955;P16157	Q12955	Ankyrin-3	ANK3	69	91	50	29		168	183	127	54
Q12959;Q15700;P78352	Q12959	Disks large homolog 1	DLG1	115	115	86	46		179	217	200	146
Q12965;O00160	Q12965	Unconventional myosin-Ie	MYO1E	25	39	38	45		9	12	2	5
Q12979	Q12979	Active breakpoint cluster region-related protein	ABR	3	6	4	9		2	3	1	4
Q12981	Q12981	Vesicle transport protein SEC20	BNIP1	4	3	1	1		10	10	12	4
Q12986	Q12986	Transcriptional repressor NF-X1	NFX1	5	3	7	4		7	5	2	4
Q13009;Q8IVF5	Q13009	T-lymphoma invasion and metastasis-inducing protein 1	TIAM1	9	24	3	10		14	18	19	12
Q13017	Q13017	Rho GTPase-activating protein 5	ARHGAP5	4	6	0	1		13	10	8	5
Q13033	Q13033	Striatin-3	STRN3	0	0	0	0		4	3	2	2
Q13043	Q13043	Serine/threonine-protein kinase 4;Serine/threonine-protein kinase 4 37kDa subunit;Serine/threonine-protein kinase 4 18kDa subunit	STK4	0	0	0	0		4	4	5	1
Q13057	Q13057	Bifunctional coenzyme A synthase;Phosphopantetheine adenylyltransferase;Dephospho-CoA kinase	COASY	0	0	0	0		0	0	1	0
Q13085;O00763	Q13085	Acetyl-CoA carboxylase 1;Biotin carboxylase	ACACA	114	236	46	146		83	130	47	46
Q13111	Q13111	Chromatin assembly factor 1 subunit A	CHAF1A	1	0	0	0		2	3	1	0
Q13123	Q13123	Protein Red	IK	21	44	20	13		36	39	31	8
Q13131	Q13131	5-AMP-activated protein kinase catalytic subunit alpha-1	PRKAA1	0	1	0	0		1	2	2	0
Q13136;O75334;O75145	Q13136	Liprin-alpha-1	PPFIA1	26	48	14	17		34	45	23	25
Q13145	Q13145	BMP and activin membrane-bound inhibitor homolog	BAMBI	2	0	0	0		4	6	3	3
Q13148	Q13148	TAR DNA-binding protein 43	TARDBP	2	14	3	6		8	8	4	6
Q13151	Q13151	Heterogeneous nuclear ribonucleoprotein A0	HNRNPA0	7	14	7	8		9	4	4	4
Q13153	Q13153	Serine/threonine-protein kinase PAK 1	PAK1	0	0	1	1		1	0	0	0
Q13162	Q13162	Peroxiredoxin-4	PRDX4	4	9	3	9		14	19	14	11
Q13166	Q13166	CATR tumorigenic conversion 1 protein	CATR1	0	0	0	0		0	0	0	0
Q13177;O75914	Q13177	Serine/threonine-protein kinase PAK 2;PAK-2p27;PAK-2p34	PAK2	92	167	111	105		107	143	156	81
Q13185;P83916	Q13185	Chromobox protein homolog 3	CBX3	0	1	1	0		0	0	0	0
Q13188	Q13188	Serine/threonine-protein kinase 3;Serine/threonine-protein kinase 3 36kDa subunit;Serine/threonine-protein kinase 3 20kDa subunit	STK3	0	1	0	0		3	2	0	0
Q13190	Q13190	Syntaxin-5	STX5	62	84	44	60		85	75	67	68
Q13191	Q13191	E3 ubiquitin-protein ligase CBL-B	CBLB	2	8	0	0		5	10	0	2
Q13224	Q13224	Glutamate receptor ionotropic, NMDA 2B	GRIN2B	0	0	0	0		0	0	0	0
Q13277	Q13277	Syntaxin-3	STX3	0	2	0	0		5	5	2	0
Q13283;Q9UN86	Q13283	Ras GTPase-activating protein-binding protein 1	G3BP1	3	8	6	6		13	15	11	3
Q13308	Q13308	Inactive tyrosine-protein kinase 7	PTK7	4	7	4	2		9	9	13	4
Q13310	Q13310	Polyadenylate-binding protein 4	PABPC4	0	0	0	0		1	1	0	0
Q13325	Q13325	Interferon-induced protein with tetratricopeptide repeats 5	IFIT5	0	1	3	1		6	4	2	2
Q13356	Q13356	Peptidyl-prolyl cis-trans isomerase-like 2	PPIL2	0	1	1	1		0	1	1	0
Q13370	Q13370	cGMP-inhibited 3,5-cyclic phosphodiesterase B	PDE3B	0	0	0	0		0	1	0	1
Q13371;P20941	Q13371	Phosducin-like protein	PDCL	1	7	1	3		7	7	11	0
Q13393	Q13393	Phospholipase D1	PLD1	0	0	3	1		0	0	1	0
Q13404;Q15819	Q13404;Q15819	Ubiquitin-conjugating enzyme E2 variant 1;Ubiquitin-conjugating enzyme E2 variant 2	UBE2V1;UBE2V2	6	1	7	3		4	2	6	3
Q13409	Q13409	Cytoplasmic dynein 1 intermediate chain 2	DYNC1I2	0	2	1	0		0	0	1	0
Q13416	Q13416	Origin recognition complex subunit 2	ORC2	0	1	0	0		2	1	1	1
Q13424	Q13424	Alpha-1-syntrophin	SNTA1	0	11	0	0		2	5	2	1
Q13425	Q13425	Beta-2-syntrophin	SNTB2	2	1	1	0		12	25	9	2
Q13428	Q13428	Treacle protein	TCOF1	56	44	29	49		69	79	94	83
Q13433	Q13433	Zinc transporter ZIP6	SLC39A6	2	5	2	0		19	21	5	5
Q13435	Q13435	Splicing factor 3B subunit 2	SF3B2	3	1	0	1		3	3	0	1
Q13439	Q13439	Golgin subfamily A member 4	GOLGA4	15	27	7	11		88	108	67	105
Q13442	Q13442	28 kDa heat- and acid-stable phosphoprotein	PDAP1	39	42	51	46		32	38	38	15
Q13443	Q13443	Disintegrin and metalloproteinase domain-containing protein 9	ADAM9	20	22	23	34		36	38	41	29
Q13444	Q13444	Disintegrin and metalloproteinase domain-containing protein 15	ADAM15	0	1	0	1		5	4	7	0
Q13464	Q13464	Rho-associated protein kinase 1	ROCK1	0	1	1	1		3	3	0	1
Q13467	Q13467	Frizzled-5	FZD5	0	1	0	0		7	0	0	3
Q13470	Q13470	Non-receptor tyrosine-protein kinase TNK1	TNK1	1	4	0	0		0	2	0	0
Q13480	Q13480	GRB2-associated-binding protein 1	GAB1	78	83	102	81		104	98	100	83
Q13492	Q13492	Phosphatidylinositol-binding clathrin assembly protein	PICALM	87	143	86	144		105	123	104	119
Q13496	Q13496	Myotubularin	MTM1	0	2	3	2		3	2	3	2
Q13501	Q13501	Sequestosome-1	SQSTM1	0	2	5	3		20	17	10	13
Q13506	Q13506	NGFI-A-binding protein 1	NAB1	2	6	1	0		6	14	4	3
Q13509	Q13509	Tubulin beta-3 chain	TUBB3	0	1	0	0		0	0	0	0
Q13523	Q13523	Serine/threonine-protein kinase PRP4 homolog	PRPF4B	1	3	0	2		2	1	0	0
Q13526;O15428	Q13526	Peptidyl-prolyl cis-trans isomerase NIMA-interacting 1	PIN1	6	11	9	0		9	7	8	0
Q13557	Q13557	Calcium/calmodulin-dependent protein kinase type II subunit delta	CAMK2D	0	1	0	0		3	2	1	3
Q13561	Q13561	Dynactin subunit 2	DCTN2	3	10	1	1		13	8	10	16
Q13564	Q13564	NEDD8-activating enzyme E1 regulatory subunit	NAE1	0	0	0	0		1	0	1	0
Q13572	Q13572	Inositol-tetrakisphosphate 1-kinase	ITPK1	0	2	0	0		4	2	1	1
Q13573	Q13573	SNW domain-containing protein 1	SNW1	25	41	20	12		24	38	28	8
Q13574;O75912	Q13574;O75912	Diacylglycerol kinase zeta;Diacylglycerol kinase iota	DGKZ;DGKI	2	0	1	0		0	0	0	0
Q13576	Q13576	Ras GTPase-activating-like protein IQGAP2	IQGAP2	0	2	0	1		5	6	4	3
Q13586	Q13586	Stromal interaction molecule 1	STIM1	205	198	128	170		253	274	250	278
Q13596	Q13596	Sorting nexin-1	SNX1	86	96	53	63		149	147	127	152
Q13613	Q13613	Myotubularin-related protein 1	MTMR1	0	2	0	1		11	12	5	2
Q13614	Q13614	Myotubularin-related protein 2	MTMR2	6	20	14	6		12	13	18	1
Q13619	Q13619	Cullin-4A	CUL4A	0	0	0	0		0	1	2	1
Q13620	Q13620	Cullin-4B	CUL4B	0	9	3	1		11	7	6	4
Q13625	Q13625	Apoptosis-stimulating of p53 protein 2	TP53BP2	76	112	38	44		164	171	101	100
Q13641	Q13641	Trophoblast glycoprotein	TPBG	0	0	0	0		0	0	0	0
Q13642	Q13642	Four and a half LIM domains protein 1	FHL1	73	69	114	71		64	65	82	47
Q13643	Q13643	Four and a half LIM domains protein 3	FHL3	1	0	0	2		1	1	1	2
Q13670	Q13670	Putative postmeiotic segregation increased 2-like protein 11	PMS2P11	1	0	1	4		1	1	0	0
Q13813	Q13813	Spectrin alpha chain, non-erythrocytic 1	SPTAN1	155	196	119	74		459	449	423	319
Q13823	Q13823	Nucleolar GTP-binding protein 2	GNL2	1	2	0	0		0	0	0	1
Q13873	Q13873	Bone morphogenetic protein receptor type-2	BMPR2	0	0	1	0		2	2	1	2
Q13884	Q13884	Beta-1-syntrophin	SNTB1	1	6	0	1		5	7	8	0
Q13895	Q13895	Bystin	BYSL	0	0	1	1		1	1	0	1
Q13907;Q9BXS1	Q13907	Isopentenyl-diphosphate Delta-isomerase 1	IDI1	2	4	4	1		3	3	2	1
Q13948;O14529	Q13948	Protein CASP	CUX1	3	2	2	6		11	14	10	16
Q14103	Q14103	Heterogeneous nuclear ribonucleoprotein D0	HNRNPD	2	0	2	0		2	4	3	2
Q14106	Q14106	Protein Tob2	TOB2	3	5	0	3		13	9	5	11
Q14114;P01130	Q14114	Low-density lipoprotein receptor-related protein 8	LRP8	57	57	40	33		82	87	74	83
Q14118	Q14118	Dystroglycan;Alpha-dystroglycan;Beta-dystroglycan	DAG1	6	15	2	3		22	20	24	9
Q14126	Q14126	Desmoglein-2	DSG2	189	216	182	117		332	336	293	351
Q9BY27;Q14129	Q9BY27;Q14129	Protein DGCR6L;Protein DGCR6	DGCR6L;DGCR6	0	0	0	0		0	1	0	0
Q14141	Q14141	Septin-6	2006-09-01	1	7	5	0		15	14	16	7
Q14152	Q14152	Eukaryotic translation initiation factor 3 subunit A	EIF3A	0	0	0	0		1	1	0	0
Q14155	Q14155	Rho guanine nucleotide exchange factor 7	ARHGEF7	11	13	5	4		6	9	12	4
Q14156	Q14156	Protein EFR3 homolog A	EFR3A	3	10	2	6		4	6	6	5
Q14157	Q14157	Ubiquitin-associated protein 2-like	UBAP2L	17	33	7	30		71	64	27	35
Q14160	Q14160	Protein scribble homolog	SCRIB	485	448	304	375		460	498	543	437
Q14161	Q14161	ARF GTPase-activating protein GIT2	GIT2	0	4	0	1		3	1	0	1
Q14185	Q14185	Dedicator of cytokinesis protein 1	DOCK1	1	9	0	1		29	23	11	13
Q14186	Q14186	Transcription factor Dp-1	TFDP1	0	2	0	0		1	1	1	0
Q14194	Q14194	Dihydropyrimidinase-related protein 1	CRMP1	0	0	0	0		0	0	0	1
Q14195;Q14117	Q14195	Dihydropyrimidinase-related protein 3	DPYSL3	23	49	23	21		49	56	57	36
Q14204	Q14204	Cytoplasmic dynein 1 heavy chain 1	DYNC1H1	4	11	1	1		5	8	2	1
Q14232	Q14232	Translation initiation factor eIF-2B subunit alpha	EIF2B1	1	0	0	0		1	1	1	1
Q14241	Q14241	Transcription elongation factor B polypeptide 3	TCEB3	39	43	31	9		30	32	38	11
Q14244	Q14244	Ensconsin	MAP7	3	0	3	2		4	5	2	5
Q14247	Q14247	Src substrate cortactin	CTTN	240	229	249	263		185	186	213	149
Q14254	Q14254	Flotillin-2	FLOT2	13	44	70	27		156	160	159	123
Q14258	Q14258	E3 ubiquitin/ISG15 ligase TRIM25	TRIM25	41	77	32	26		72	90	69	20
Q14318	Q14318	Peptidyl-prolyl cis-trans isomerase FKBP8	FKBP8	0	0	0	0		2	2	0	5
Q14320;Q9Y247	Q14320	Protein FAM50A	FAM50A	3	11	1	2		8	5	5	1
Q14331	Q14331	Protein FRG1	FRG1	1	1	3	0		1	0	2	0
Q14353	Q14353	Guanidinoacetate N-methyltransferase	GAMT	1	0	0	0		0	1	1	0
Q14397	Q14397	Glucokinase regulatory protein	GCKR	0	0	0	0		0	0	0	0
Q14498	Q14498	RNA-binding protein 39	RBM39	7	14	5	13		13	10	9	6
Q14517	Q14517	Protocadherin Fat 1;Protocadherin Fat 1, nuclear form	FAT1	0	0	0	0		0	4	0	2
Q14542	Q14542	Equilibrative nucleoside transporter 2	SLC29A2	0	0	0	0		0	0	1	0
Q14574	Q14574	Desmocollin-3	DSC3	11	27	3	10		31	27	34	36
Q14644	Q14644	Ras GTPase-activating protein 3	RASA3	144	208	166	96		35	50	34	23
Q14669	Q14669	E3 ubiquitin-protein ligase TRIP12	TRIP12	23	55	17	16		78	78	49	34
Q14677	Q14677	Clathrin interactor 1	CLINT1	239	339	192	222		254	280	215	220
Q14678	Q14678	KN motif and ankyrin repeat domain-containing protein 1	KANK1	15	62	20	22		125	161	129	92
Q14684	Q14684	Ribosomal RNA processing protein 1 homolog B	RRP1B	34	36	26	28		36	55	46	71
Q14689	Q14689	Disco-interacting protein 2 homolog A	DIP2A	7	12	1	5		2	9	3	0
Q14692	Q14692	Ribosome biogenesis protein BMS1 homolog	BMS1	4	7	8	6		4	3	6	1
Q14699;Q52LD8	Q14699	Raftlin	RFTN1	0	9	3	5		9	15	15	2
Q14703	Q14703	Membrane-bound transcription factor site-1 protease	MBTPS1	0	2	0	0		0	1	0	0
Q14738;Q15173	Q14738	Serine/threonine-protein phosphatase 2A 56 kDa regulatory subunit delta isoform	PPP2R5D	0	8	0	0		24	26	22	11
Q14739	Q14739	Lamin-B receptor	LBR	229	235	248	240		179	177	176	132
Q14746	Q14746	Conserved oligomeric Golgi complex subunit 2	COG2	0	0	0	0		0	0	0	2
Q14789;REV__Q8N884	Q14789	Golgin subfamily B member 1	GOLGB1	18	35	2	15		82	91	37	127
Q14839;Q8TDI0;Q12873	Q14839	Chromodomain-helicase-DNA-binding protein 4	CHD4	0	0	0	0		1	2	0	2
Q14847	Q14847	LIM and SH3 domain protein 1	LASP1	27	33	49	30		26	29	36	23
Q14849	Q14849	StAR-related lipid transfer protein 3	STARD3	22	46	10	16		27	24	25	15
Q14966	Q14966	Zinc finger protein 638	ZNF638	0	0	0	0		0	1	1	1
Q14980	Q14980	Nuclear mitotic apparatus protein 1	NUMA1	28	34	14	12		34	28	23	15
Q14BN4	Q14BN4	Sarcolemmal membrane-associated protein	SLMAP	0	0	0	0		0	1	0	1
Q14C86	Q14C86	GTPase-activating protein and VPS9 domain-containing protein 1	GAPVD1	0	0	0	0		2	3	0	5
Q14CB8	Q14CB8	Rho GTPase-activating protein 19	ARHGAP19	1	1	0	0		2	1	2	0
Q14CM0	Q14CM0	FERM and PDZ domain-containing protein 4	FRMPD4	0	0	0	0		3	2	1	0
Q14CS0	Q14CS0	UBX domain-containing protein 2B	UBXN2B	0	4	3	1		7	1	4	1
Q15004	Q15004	PCNA-associated factor	KIAA0101	1	1	1	2		2	1	5	0
Q15005	Q15005	Signal peptidase complex subunit 2	SPCS2	1	0	0	0		3	1	2	0
Q15006	Q15006	ER membrane protein complex subunit 2	EMC2	1	0	0	0		0	1	0	1
Q15008	Q15008	26S proteasome non-ATPase regulatory subunit 6	PSMD6	0	0	0	0		3	1	1	0
Q15011	Q15011	Homocysteine-responsive endoplasmic reticulum-resident ubiquitin-like domain member 1 protein	HERPUD1	0	1	0	4		4	5	2	6
Q15019	Q15019	Septin-2	2002-09-01	7	20	12	10		20	19	28	10
Q15025	Q15025	TNFAIP3-interacting protein 1	TNIP1	1	3	0	0		0	1	0	0
Q15036	Q15036	Sorting nexin-17	SNX17	1	19	10	6		7	8	9	3
Q15042	Q15042	Rab3 GTPase-activating protein catalytic subunit	RAB3GAP1	1	10	1	3		31	29	1	7
Q15043	Q15043	Zinc transporter ZIP14	SLC39A14	3	4	5	0		14	19	15	9
Q15051	Q15051	IQ calmodulin-binding motif-containing protein 1	IQCB1	0	0	0	0		2	3	2	2
Q15052	Q15052	Rho guanine nucleotide exchange factor 6	ARHGEF6	0	0	0	0		0	0	1	0
Q15053	Q15053	Uncharacterized protein KIAA0040	KIAA0040	3	7	6	6		4	0	0	1
Q15056	Q15056	Eukaryotic translation initiation factor 4H	EIF4H	11	20	19	15		11	12	9	6
Q15058	Q15058	Kinesin-like protein KIF14	KIF14	4	6	1	3		9	10	7	3
Q15121	Q15121	Astrocytic phosphoprotein PEA-15	PEA15	1	0	3	0		0	1	1	0
Q15147	Q15147	1-phosphatidylinositol 4,5-bisphosphate phosphodiesterase beta-4	PLCB4	2	1	2	0		13	9	3	0
Q15149	Q15149	Plectin	PLEC	0	1	1	1		1	1	0	1
Q15172	Q15172	Serine/threonine-protein phosphatase 2A 56 kDa regulatory subunit alpha isoform	PPP2R5A	0	3	0	0		11	7	5	6
Q15181	Q15181	Inorganic pyrophosphatase	PPA1	0	1	0	1		2	0	5	3
Q15185	Q15185	Prostaglandin E synthase 3	PTGES3	2	1	0	1		0	0	0	0
Q15208	Q15208	Serine/threonine-protein kinase 38	STK38	0	3	0	0		0	0	1	3
Q15223	Q15223	Nectin-1	PVRL1	2	3	1	2		4	1	5	0
Q15233;Q8WXF1	Q15233	Non-POU domain-containing octamer-binding protein	NONO	17	48	11	22		45	39	30	24
Q15276	Q15276	Rab GTPase-binding effector protein 1	RABEP1	0	0	0	0		1	2	1	6
Q15283	Q15283	Ras GTPase-activating protein 2	RASA2	1	5	9	4		0	0	0	0
Q15293	Q15293	Reticulocalbin-1	RCN1	0	1	0	0		0	0	0	0
Q15303	Q15303	Receptor tyrosine-protein kinase erbB-4;ERBB4 intracellular domain	ERBB4	0	0	0	0		1	1	1	0
Q15311	Q15311	RalA-binding protein 1	RALBP1	8	7	5	3		6	12	11	8
Q15334	Q15334	Lethal(2) giant larvae protein homolog 1	LLGL1	181	178	287	199		180	171	176	93
Q15361	Q15361	Transcription termination factor 1	TTF1	5	6	3	5		28	22	12	44
Q15365	Q15365	Poly(rC)-binding protein 1	PCBP1	91	111	105	115		100	81	98	67
Q15366	Q15366	Poly(rC)-binding protein 2	PCBP2	51	64	47	55		45	41	52	33
Q15375;P29323	Q15375	Ephrin type-A receptor 7	EPHA7	4	1	2	1		10	8	4	8
Q15382	Q15382	GTP-binding protein Rheb	RHEB	11	37	27	28		23	19	25	6
Q15390	Q15390	Mitochondrial fission regulator 1	MTFR1	1	4	1	2		8	3	6	4
Q15393	Q15393	Splicing factor 3B subunit 3	SF3B3	89	103	231	96		302	265	218	96
Q15398	Q15398	Disks large-associated protein 5	DLGAP5	7	3	12	1		7	9	4	8
Q15417	Q15417	Calponin-3	CNN3	85	116	174	130		99	89	111	50
Q15418;Q15349;Q96GX5;O60307;Q9Y2H9;Q6P0Q8;O15021	Q15418	Ribosomal protein S6 kinase alpha-1	RPS6KA1	1	13	0	1		5	10	10	0
Q15424;Q14151	Q15424	Scaffold attachment factor B1	SAFB	0	0	0	0		1	1	0	2
Q15464	Q15464	SH2 domain-containing adapter protein B	SHB	109	115	139	106		89	102	98	53
Q15506	Q15506	Sperm surface protein Sp17	SPA17	0	0	0	0		2	1	1	0
Q15545	Q15545	Transcription initiation factor TFIID subunit 7	TAF7	5	26	9	5		35	25	29	15
Q15555	Q15555	Microtubule-associated protein RP/EB family member 2	MAPRE2	0	1	0	0		0	1	0	0
Q15599	Q15599	Na(+)/H(+) exchange regulatory cofactor NHE-RF2	SLC9A3R2	7	19	16	19		21	13	29	11
Q155Q3	Q155Q3	Dixin	DIXDC1	0	0	0	0		0	3	0	1
Q15631	Q15631	Translin	TSN	1	0	0	0		0	0	1	0
Q15637	Q15637	Splicing factor 1	SF1	8	19	4	17		14	24	17	9
Q15643	Q15643	Thyroid receptor-interacting protein 11	TRIP11	117	127	15	48		193	217	111	212
Q15650	Q15650	Activating signal cointegrator 1	TRIP4	0	1	0	0		1	2	1	2
Q15654	Q15654	Thyroid receptor-interacting protein 6	TRIP6	76	126	87	121		82	63	69	80
Q15678	Q15678	Tyrosine-protein phosphatase non-receptor type 14	PTPN14	29	98	31	68		18	16	4	6
Q15691;Q9UPY8	Q15691	Microtubule-associated protein RP/EB family member 1	MAPRE1	30	54	29	19		31	27	29	15
Q15717	Q15717	ELAV-like protein 1	ELAVL1	0	4	1	3		2	3	2	2
Q15738	Q15738	Sterol-4-alpha-carboxylate 3-dehydrogenase, decarboxylating	NSDHL	1	8	2	2		10	8	12	2
Q15750	Q15750	TGF-beta-activated kinase 1 and MAP3K7-binding protein 1	TAB1	9	21	8	16		28	28	24	16
Q15758	Q15758	Neutral amino acid transporter B(0)	SLC1A5	55	61	65	65		86	105	107	108
Q15768	Q15768	Ephrin-B3	EFNB3	15	38	19	18		26	18	24	16
Q15785	Q15785	Mitochondrial import receptor subunit TOM34	TOMM34	7	6	9	4		10	8	4	2
Q15811;CON__ENSEMBL:ENSBTAP00000001528	Q15811;CON__ENSEMBL:ENSBTAP00000001528	Intersectin-1	ITSN1	120	158	51	131		167	173	126	159
Q15813;Q8WVB6	Q15813	Tubulin-specific chaperone E	TBCE	0	4	2	3		7	7	8	2
Q15814	Q15814	Tubulin-specific chaperone C	TBCC	0	0	1	0		3	2	2	1
Q15831	Q15831	Serine/threonine-protein kinase STK11	STK11	0	2	1	0		1	4	1	4
Q15833	Q15833	Syntaxin-binding protein 2	STXBP2	1	11	0	2		0	1	2	0
Q15836	Q15836	Vesicle-associated membrane protein 3	VAMP3	7	11	6	8		9	10	8	9
Q15904	Q15904	V-type proton ATPase subunit S1	ATP6AP1	0	0	0	0		0	2	2	0
Q15907;P62491;P57735	Q15907;P62491	Ras-related protein Rab-11B;Ras-related protein Rab-11A	RAB11B;RAB11A	36	50	38	37		49	52	55	23
Q15942	Q15942	Zyxin	ZYX	65	109	51	75		91	88	98	63
Q16143	Q16143	Beta-synuclein	SNCB	0	1	0	1		0	0	0	0
Q16181	Q16181	Septin-7	2007-09-01	26	58	58	41		76	59	70	48
Q16204	Q16204	Coiled-coil domain-containing protein 6	CCDC6	0	0	0	0		2	4	2	0
Q16342	Q16342	Programmed cell death protein 2	PDCD2	0	0	0	0		1	0	0	0
Q16512	Q16512	Serine/threonine-protein kinase N1	PKN1	25	41	18	22		65	66	33	30
Q16513	Q16513	Serine/threonine-protein kinase N2	PKN2	51	118	42	54		41	36	16	17
Q16527	Q16527	Cysteine and glycine-rich protein 2	CSRP2	11	19	18	17		13	14	16	6
Q16543	Q16543	Hsp90 co-chaperone Cdc37;Hsp90 co-chaperone Cdc37, N-terminally processed	CDC37	14	21	15	14		27	15	24	14
Q16555	Q16555	Dihydropyrimidinase-related protein 2	DPYSL2	22	48	17	22		43	63	55	49
Q16566	Q16566	Calcium/calmodulin-dependent protein kinase type IV	CAMK4	0	0	0	0		1	1	0	0
Q16568	Q16568	Cocaine- and amphetamine-regulated transcript protein;CART(1-39);CART(42-89)	CARTPT	0	0	0	0		0	0	0	0
Q16584	Q16584	Mitogen-activated protein kinase kinase kinase 11	MAP3K11	0	3	0	0		0	0	0	0
Q9HBM6;Q16594	Q9HBM6;Q16594	Transcription initiation factor TFIID subunit 9B;Transcription initiation factor TFIID subunit 9	TAF9B;TAF9	0	2	0	0		2	1	3	2
Q16625	Q16625	Occludin	OCLN	207	200	272	268		196	212	215	178
Q16630	Q16630	Cleavage and polyadenylation specificity factor subunit 6	CPSF6	0	2	0	0		0	1	0	1
Q16643	Q16643	Drebrin	DBN1	3	9	3	6		5	11	5	8
Q16666;Q6K0P9	Q16666	Gamma-interferon-inducible protein 16	IFI16	3	13	0	1		0	0	0	0
Q16720	Q16720	Plasma membrane calcium-transporting ATPase 3	ATP2B3	0	0	0	0		4	2	1	0
Q16760	Q16760	Diacylglycerol kinase delta	DGKD	0	1	1	1		0	0	0	0
Q16827;P23467	Q16827;P23467	Receptor-type tyrosine-protein phosphatase O;Receptor-type tyrosine-protein phosphatase beta	PTPRO;PTPRB	0	1	0	1		1	2	0	0
Q16850	Q16850	Lanosterol 14-alpha demethylase	CYP51A1	0	2	0	0		4	3	3	3
Q16881	Q16881	Thioredoxin reductase 1, cytoplasmic	TXNRD1	0	0	0	0		2	2	2	0
Q17RS7	Q17RS7	Flap endonuclease GEN homolog 1	GEN1	23	54	20	18		9	15	4	5
Q17RY0	Q17RY0	Cytoplasmic polyadenylation element-binding protein 4	CPEB4	0	0	0	1		1	0	0	1
Q1ED39	Q1ED39	Lysine-rich nucleolar protein 1	KNOP1	26	71	57	24		68	61	75	46
Q1MSJ5	Q1MSJ5	Centrosome and spindle pole-associated protein 1	CSPP1	2	0	1	2		4	4	2	3
Q24JP5	Q24JP5	Transmembrane protein 132A	TMEM132A	11	21	8	11		37	39	33	19
Q27J81	Q27J81	Inverted formin-2	INF2	17	31	13	24		68	99	89	114
Q2KHT3	Q2KHT3	Protein CLEC16A	CLEC16A	0	1	0	1		6	4	0	2
Q2KJY2	Q2KJY2	Kinesin-like protein KIF26B	KIF26B	6	12	18	5		35	37	29	32
Q2LD37	Q2LD37	Uncharacterized protein KIAA1109	KIAA1109	0	1	1	0		0	3	1	0
Q2M1P5;Q7Z4S6	Q2M1P5	Kinesin-like protein KIF7	KIF7	9	15	3	9		4	5	1	5
Q2M1Z3	Q2M1Z3	Rho GTPase-activating protein 31	ARHGAP31	0	0	0	3		9	9	2	2
Q2M2I8	Q2M2I8	AP2-associated protein kinase 1	AAK1	0	7	1	4		3	9	1	11
Q2M3C6	Q2M3C6	Transmembrane protein C15orf27	C15orf27	0	0	0	1		2	3	1	2
Q2NKX8	Q2NKX8	DNA excision repair protein ERCC-6-like	ERCC6L	0	0	1	1		0	1	2	4
Q2NL68	Q2NL68	Proline and serine-rich protein 3	PROSER3	0	1	0	0		2	5	4	3
Q2VWP7	Q2VWP7	Protogenin	PRTG	0	0	0	0		4	6	2	2
Q32MZ4;Q9Y608	Q32MZ4	Leucine-rich repeat flightless-interacting protein 1	LRRFIP1	6	4	1	1		9	5	10	7
Q3KP66	Q3KP66	Uncharacterized protein C1orf106	C1orf106	2	4	5	7		2	6	0	4
Q3KQU3	Q3KQU3	MAP7 domain-containing protein 1	MAP7D1	2	1	2	1		6	10	3	4
Q3KRA9	Q3KRA9	Alpha-ketoglutarate-dependent dioxygenase alkB homolog 6	ALKBH6	1	0	2	2		0	2	0	1
Q3SXY8	Q3SXY8	ADP-ribosylation factor-like protein 13B	ARL13B	4	8	11	8		18	14	22	13
Q3V6T2	Q3V6T2	Girdin	CCDC88A	83	111	72	60		203	221	149	141
Q3YEC7	Q3YEC7	Rab-like protein 6	RABL6	145	132	135	161		134	118	115	95
Q3ZAQ7	Q3ZAQ7	Vacuolar ATPase assembly integral membrane protein VMA21	VMA21	4	8	2	4		6	4	8	4
Q3ZCQ8	Q3ZCQ8	Mitochondrial import inner membrane translocase subunit TIM50	TIMM50	0	3	0	2		4	5	3	1
Q494U1	Q494U1	Pleckstrin homology domain-containing family N member 1	PLEKHN1	0	0	0	0		0	0	0	0
Q49AJ0	Q49AJ0	Protein FAM135B	FAM135B	0	0	0	0		2	2	0	0
Q49AM3	Q49AM3	Tetratricopeptide repeat protein 31	TTC31	1	5	2	1		4	6	1	3
Q4AC94	Q4AC94	C2 domain-containing protein 3	C2CD3	0	1	0	0		0	1	1	0
Q4ADV7	Q4ADV7	RAB6A-GEF complex partner protein 1	RIC1	0	0	0	0		7	7	0	1
Q4KMG0	Q4KMG0	Cell adhesion molecule-related/down-regulated by oncogenes	CDON	3	1	4	10		29	35	31	28
Q4KMP7	Q4KMP7	TBC1 domain family member 10B	TBC1D10B	17	49	23	17		66	58	50	45
Q4KMQ1	Q4KMQ1	Taperin	TPRN	0	1	0	0		1	1	0	2
Q4KMZ1	Q4KMZ1	IQ domain-containing protein C	IQCC	5	3	0	3		4	1	0	4
Q4KWH8;O75038	Q4KWH8	1-phosphatidylinositol 4,5-bisphosphate phosphodiesterase eta-1	PLCH1	39	103	75	94		178	201	135	90
Q4V328	Q4V328	GRIP1-associated protein 1	GRIPAP1	11	15	0	4		27	33	12	56
Q4VCS5	Q4VCS5	Angiomotin	AMOT	48	84	22	103		55	78	47	152
Q52LW3	Q52LW3	Rho GTPase-activating protein 29	ARHGAP29	9	7	2	9		30	29	26	22
Q53EL6	Q53EL6	Programmed cell death protein 4	PDCD4	0	1	2	0		1	3	1	2
Q53EP0	Q53EP0	Fibronectin type III domain-containing protein 3B	FNDC3B	3	5	0	1		7	6	1	2
Q53EU6	Q53EU6	Glycerol-3-phosphate acyltransferase 3	AGPAT9	0	0	0	1		1	0	4	0
Q53EV4	Q53EV4	Leucine-rich repeat-containing protein 23	LRRC23	1	1	1	0		0	0	0	0
Q53EZ4	Q53EZ4	Centrosomal protein of 55 kDa	CEP55	23	85	33	35		77	81	57	50
Q53F19	Q53F19	Uncharacterized protein C17orf85	C17orf85	0	0	0	0		0	0	0	1
Q53GG5	Q53GG5	PDZ and LIM domain protein 3	PDLIM3	4	16	13	6		14	10	12	7
Q53GL0	Q53GL0	Pleckstrin homology domain-containing family O member 1	PLEKHO1	0	2	9	0		9	6	6	3
Q53HC0	Q53HC0	Coiled-coil domain-containing protein 92	CCDC92	0	0	0	0		2	3	2	1
Q53HL2	Q53HL2	Borealin	CDCA8	1	2	2	0		0	3	4	1
Q53LP3	Q53LP3	Ankyrin repeat domain-containing protein SOWAHC	SOWAHC	0	1	0	0		3	3	2	0
Q53SF7	Q53SF7	Cordon-bleu protein-like 1	COBLL1	29	34	24	22		90	102	116	72
Q53T59	Q53T59	HCLS1-binding protein 3	HS1BP3	1	2	2	0		3	4	7	2
Q587I9	Q587I9	Vesicle transport protein SFT2C	SFT2D3	5	3	1	2		6	9	6	7
Q58EX2	Q58EX2	Protein sidekick-2	SDK2	2	2	0	2		8	11	7	4
Q58FF8	Q58FF8	Putative heat shock protein HSP 90-beta 2	HSP90AB2P	0	0	0	0		1	0	0	0
Q5BJD5	Q5BJD5	Transmembrane protein 41B	TMEM41B	0	1	0	0		0	0	0	0
Q5BJF6	Q5BJF6	Outer dense fiber protein 2	ODF2	0	0	2	0		0	1	3	0
Q5BJH7	Q5BJH7	Protein YIF1B	YIF1B	1	1	0	0		1	3	1	1
Q5BKX5	Q5BKX5	UPF0692 protein C19orf54	C19orf54	1	5	5	8		4	7	5	4
Q5VUR7;Q5TYW2;Q5SQ80;Q5CZ79;Q4UJ75	Q5VUR7;Q5TYW2;Q5SQ80;Q5CZ79;Q4UJ75	Ankyrin repeat domain-containing protein 20A3;Ankyrin repeat domain-containing protein 20A1;Ankyrin repeat domain-containing protein 20A2;Ankyrin repeat domain-containing protein 20B;Ankyrin repeat domain-containing protein 20A4	ANKRD20A3;ANKRD20A1;ANKRD20A2;ANKRD20A8P;ANKRD20A4	0	0	0	0		1	3	1	1
Q5EBL4;Q969X0	Q5EBL4;Q969X0	RILP-like protein 1;RILP-like protein 2	RILPL1;RILPL2	0	0	0	0		1	0	0	1
Q5F1R6	Q5F1R6	DnaJ homolog subfamily C member 21	DNAJC21	16	26	30	22		17	23	18	9
Q5H9I0	Q5H9I0	Transcription factor Dp family member 3	TFDP3	0	2	0	0		0	0	0	0
Q5H9R7	Q5H9R7	Serine/threonine-protein phosphatase 6 regulatory subunit 3	PPP6R3	0	1	0	0		1	1	0	1
Q5H9U9	Q5H9U9	Probable ATP-dependent RNA helicase DDX60-like	DDX60L	0	0	0	0		0	0	0	0
Q5HYI8	Q5HYI8	Rab-like protein 3	RABL3	30	68	37	40		24	32	29	17
Q5HYK7	Q5HYK7	SH3 domain-containing protein 19	SH3D19	47	49	28	35		99	92	64	63
Q5HYW2	Q5HYW2	NHS-like protein 2	NHSL2	9	15	1	4		3	8	2	8
Q5JRA6	Q5JRA6	Melanoma inhibitory activity protein 3	MIA3	0	0	0	0		0	2	2	7
Q5JSH3	Q5JSH3	WD repeat-containing protein 44	WDR44	26	26	19	19		64	74	51	44
Q5JSL3	Q5JSL3	Dedicator of cytokinesis protein 11	DOCK11	0	1	0	0		0	0	0	0
Q5JSZ5	Q5JSZ5	Protein PRRC2B	PRRC2B	3	3	1	7		14	12	5	10
Q5JTC6	Q5JTC6	APC membrane recruitment protein 1	AMER1	0	0	0	0		0	3	1	2
Q5JTD0	Q5JTD0	Tight junction-associated protein 1	TJAP1	2	0	1	2		1	3	2	4
Q5JTH9	Q5JTH9	RRP12-like protein	RRP12	0	0	0	0		1	1	2	2
Q5JTV8	Q5JTV8	Torsin-1A-interacting protein 1	TOR1AIP1	52	66	48	56		86	94	92	71
Q5KSL6	Q5KSL6	Diacylglycerol kinase kappa	DGKK	0	0	0	0		0	0	0	0
Q5KU26	Q5KU26	Collectin-12	COLEC12	0	0	0	0		1	0	0	1
Q5M775	Q5M775	Cytospin-B	SPECC1	4	6	8	5		32	35	24	21
Q5MNZ6	Q5MNZ6	WD repeat domain phosphoinositide-interacting protein 3	WDR45B	0	1	0	0		3	3	1	0
Q5MNZ9	Q5MNZ9	WD repeat domain phosphoinositide-interacting protein 1	WIPI1	0	0	0	0		1	3	1	1
Q5PRF9	Q5PRF9	Protein Smaug homolog 2	SAMD4B	0	0	0	0		2	0	0	0
Q5QJ74	Q5QJ74	Tubulin-specific chaperone cofactor E-like protein	TBCEL	0	1	2	0		3	3	2	1
Q5QJE6	Q5QJE6	Deoxynucleotidyltransferase terminal-interacting protein 2	DNTTIP2	0	2	0	1		0	0	1	0
Q5R372	Q5R372	Rab GTPase-activating protein 1-like	RABGAP1L	2	4	1	1		13	11	3	5
Q5SNT2	Q5SNT2	Transmembrane protein 201	TMEM201	92	133	14	69		141	158	75	165
Q5SQN1	Q5SQN1	Synaptosomal-associated protein 47	SNAP47	10	27	9	13		42	35	31	34
Q5SSJ5	Q5SSJ5	Heterochromatin protein 1-binding protein 3	HP1BP3	2	6	11	12		14	12	13	4
Q5SW79;Q96L14;Q00G26	Q5SW79	Centrosomal protein of 170 kDa	CEP170	16	8	11	19		38	49	41	36
Q5SW96	Q5SW96	Low density lipoprotein receptor adapter protein 1	LDLRAP1	0	3	0	1		7	6	6	5
Q5SWA1	Q5SWA1	Protein phosphatase 1 regulatory subunit 15B	PPP1R15B	5	22	4	6		28	23	19	40
Q5SYE7	Q5SYE7	NHS-like protein 1	NHSL1	13	14	6	15		67	73	46	57
Q5SZL2	Q5SZL2	Centrosomal protein of 85 kDa-like	CEP85L	0	0	0	0		0	1	0	5
Q5T0F9	Q5T0F9	Coiled-coil and C2 domain-containing protein 1B	CC2D1B	20	31	35	19		36	31	23	17
Q5T0N5	Q5T0N5	Formin-binding protein 1-like	FNBP1L	94	136	120	85		88	116	108	63
Q5T0T0	Q5T0T0	E3 ubiquitin-protein ligase MARCH8	2008-03-01	1	1	0	0		0	0	1	0
Q5T0W9	Q5T0W9	Protein FAM83B	FAM83B	114	206	95	108		152	162	116	104
Q5T0Z8	Q5T0Z8	Uncharacterized protein C6orf132	C6orf132	26	24	8	20		33	41	24	38
Q5T1M5	Q5T1M5	FK506-binding protein 15	FKBP15	0	0	0	0		3	3	1	2
Q5T280	Q5T280	Putative methyltransferase C9orf114	C9orf114	0	0	0	0		0	1	0	1
Q5T2D3	Q5T2D3	OTU domain-containing protein 3	OTUD3	2	11	4	5		7	5	5	5
Q5T2T1	Q5T2T1	MAGUK p55 subfamily member 7	MPP7	1	2	3	2		19	27	25	8
Q5T3I0	Q5T3I0	G patch domain-containing protein 4	GPATCH4	22	49	53	23		39	50	54	28
Q5T481	Q5T481	RNA-binding protein 20	RBM20	0	0	0	0		0	0	0	0
Q5T5C0;Q9Y2K9	Q5T5C0	Syntaxin-binding protein 5	STXBP5	2	3	0	0		14	10	3	1
Q5T5P2	Q5T5P2	Sickle tail protein homolog	KIAA1217	1	1	0	4		6	17	3	24
Q5T5S1	Q5T5S1	Coiled-coil domain-containing protein 183	CCDC183	0	0	0	0		0	0	0	0
Q5T5U3	Q5T5U3	Rho GTPase-activating protein 21	ARHGAP21	93	111	84	90		200	208	171	159
Q5T5Y3	Q5T5Y3	Calmodulin-regulated spectrin-associated protein 1	CAMSAP1	0	1	0	0		9	16	3	14
Q5T6F2	Q5T6F2	Ubiquitin-associated protein 2	UBAP2	5	1	0	12		12	14	8	23
Q5T7V8	Q5T7V8	RAB6-interacting golgin	GORAB	4	9	9	5		13	7	10	6
Q5T7W7	Q5T7W7	Thiosulfate sulfurtransferase/rhodanese-like domain-containing protein 2	TSTD2	2	19	28	5		27	34	33	12
Q5T8D3	Q5T8D3	Acyl-CoA-binding domain-containing protein 5	ACBD5	0	0	0	1		6	7	7	6
Q5T8I3	Q5T8I3	Protein FAM102B	FAM102B	0	1	0	1		0	1	0	0
Q5T9L3	Q5T9L3	Protein wntless homolog	WLS	0	2	0	0		5	5	4	2
Q5TAX3	Q5TAX3	Terminal uridylyltransferase 4	ZCCHC11	0	0	0	0		0	0	0	2
Q5TBB1	Q5TBB1	Ribonuclease H2 subunit B	RNASEH2B	0	1	0	0		1	2	1	0
Q5TC82;Q9HBD1	Q5TC82	Roquin-1	RC3H1	0	0	0	0		3	4	0	2
Q5TCQ9	Q5TCQ9	Membrane-associated guanylate kinase, WW and PDZ domain-containing protein 3	MAGI3	0	2	0	1		4	3	2	1
Q5TCX8	Q5TCX8	Mitogen-activated protein kinase kinase kinase MLK4	MLK4	2	3	1	6		26	27	13	9
Q5TCZ1	Q5TCZ1	SH3 and PX domain-containing protein 2A	SH3PXD2A	8	18	9	10		23	22	15	22
Q5THJ4	Q5THJ4	Vacuolar protein sorting-associated protein 13D	VPS13D	3	2	3	0		0	1	0	1
Q5TKA1	Q5TKA1	Protein lin-9 homolog	LIN9	0	0	0	0		1	1	2	1
Q5VSY0	Q5VSY0	G kinase-anchoring protein 1	GKAP1	1	0	9	4		3	5	5	2
Q5VT06	Q5VT06	Centrosome-associated protein 350	CEP350	41	71	29	24		111	128	86	102
Q5VT25	Q5VT25	Serine/threonine-protein kinase MRCK alpha	CDC42BPA	54	81	39	50		44	64	26	24
Q5VT66;Q969Z3	Q5VT66	Mitochondrial amidoxime-reducing component 1	2001-03-01	0	3	0	0		5	6	4	1
Q5VU43	Q5VU43	Myomegalin	PDE4DIP	0	0	0	0		1	0	0	0
Q5VU97	Q5VU97	VWFA and cache domain-containing protein 1	CACHD1	16	24	10	10		36	32	37	21
Q5VUB5	Q5VUB5	Protein FAM171A1	FAM171A1	19	36	25	17		78	66	43	57
Q5VUJ6	Q5VUJ6	Leucine-rich repeat and calponin homology domain-containing protein 2	LRCH2	0	7	1	0		2	4	1	1
Q5VV42	Q5VV42	Threonylcarbamoyladenosine tRNA methylthiotransferase	CDKAL1	25	59	29	30		46	54	44	42
Q5VWJ9	Q5VWJ9	Sorting nexin-30	SNX30	0	0	0	0		2	0	1	1
Q5VWN6	Q5VWN6	Protein FAM208B	FAM208B	0	0	0	0		0	0	0	0
Q5VWZ2	Q5VWZ2	Lysophospholipase-like protein 1	LYPLAL1	5	0	4	3		2	3	3	2
Q5VYS8	Q5VYS8	Terminal uridylyltransferase 7	ZCCHC6	0	1	1	2		3	9	2	2
Q5VZ89	Q5VZ89	DENN domain-containing protein 4C	DENND4C	0	0	1	1		4	4	0	5
Q5VZK9	Q5VZK9	Leucine-rich repeat-containing protein 16A	LRRC16A	2	15	1	0		48	41	33	24
Q5W0B1	Q5W0B1	RING finger protein 219	RNF219	0	0	0	0		3	1	0	2
Q5W0Z9	Q5W0Z9	Probable palmitoyltransferase ZDHHC20	ZDHHC20	42	33	13	22		33	28	36	31
Q5XG99	Q5XG99	LysM and putative peptidoglycan-binding domain-containing protein 4	LYSMD4	0	1	0	3		6	6	4	5
Q5ZPR3	Q5ZPR3	CD276 antigen	CD276	0	2	0	0		3	4	2	1
Q63HQ0	Q63HQ0	AP-1 complex-associated regulatory protein	AP1AR	2	1	0	0		7	7	6	3
Q63ZY3;Q5T7N3	Q63ZY3	KN motif and ankyrin repeat domain-containing protein 2	KANK2	8	32	4	6		65	70	23	31
Q641Q2	Q641Q2	WASH complex subunit FAM21A	FAM21A	58	80	38	37		122	132	102	132
Q658P3	Q658P3	Metalloreductase STEAP3	STEAP3	37	57	15	29		78	85	82	99
Q66GS9	Q66GS9	Centrosomal protein of 135 kDa	CEP135	3	8	0	0		37	56	4	46
Q66PJ3	Q66PJ3	ADP-ribosylation factor-like protein 6-interacting protein 4	ARL6IP4	1	1	0	0		0	0	0	0
Q674X7	Q674X7	Kazrin	KAZN	2	6	2	2		3	1	5	2
Q68CZ1	Q68CZ1	Protein fantom	RPGRIP1L	19	23	6	15		21	46	19	17
Q68D91	Q68D91	Metallo-beta-lactamase domain-containing protein 2	MBLAC2	0	1	1	0		4	3	0	0
Q68DC2	Q68DC2	Ankyrin repeat and SAM domain-containing protein 6	ANKS6	12	32	22	24		84	100	50	51
Q68DQ2	Q68DQ2	Very large A-kinase anchor protein	CRYBG3	3	13	2	2		50	41	25	33
Q68DV7	Q68DV7	E3 ubiquitin-protein ligase RNF43	RNF43	0	3	0	0		1	1	0	2
Q68EM7	Q68EM7	Rho GTPase-activating protein 17	ARHGAP17	1	2	1	0		5	7	7	10
Q69555	Q69555			0	0	0	0		0	0	0	0
Q69YH5	Q69YH5	Cell division cycle-associated protein 2	CDCA2	6	6	14	10		8	9	3	3
Q6DN14	Q6DN14	Multiple C2 and transmembrane domain-containing protein 1	MCTP1	0	0	2	5		2	5	2	3
Q6F5E8	Q6F5E8	Leucine-rich repeat-containing protein 16C	RLTPR	5	6	1	0		0	2	3	2
Q6FI81	Q6FI81	Anamorsin	CIAPIN1	17	35	31	23		33	34	47	14
Q6FIF0	Q6FIF0	AN1-type zinc finger protein 6	ZFAND6	0	4	7	4		7	5	3	2
Q6GQQ9	Q6GQQ9	OTU domain-containing protein 7B	OTUD7B	37	54	15	31		43	48	26	15
Q6GYQ0	Q6GYQ0	Ral GTPase-activating protein subunit alpha-1	RALGAPA1	0	2	0	0		7	5	4	2
Q6H8Q1;O94929	Q6H8Q1	Actin-binding LIM protein 2	ABLIM2	11	6	12	9		8	7	9	5
Q6I9Y2	Q6I9Y2	THO complex subunit 7 homolog	THOC7	0	0	0	0		2	0	0	0
Q6IAA8	Q6IAA8	Ragulator complex protein LAMTOR1	LAMTOR1	9	16	6	12		15	24	15	11
Q6IBS0	Q6IBS0	Twinfilin-2	TWF2	7	22	27	11		22	19	26	7
Q6ICG6	Q6ICG6	Uncharacterized protein KIAA0930	KIAA0930	0	3	0	0		2	2	3	1
Q6IEE7	Q6IEE7	Transmembrane protein 132E	TMEM132E	6	5	2	2		1	4	7	3
Q6IQ16	Q6IQ16	Speckle-type POZ protein-like	SPOPL	6	12	4	1		2	2	2	0
Q6IQ21	Q6IQ21	Zinc finger protein 770	ZNF770	0	0	0	2		0	0	0	0
Q6IQ22	Q6IQ22	Ras-related protein Rab-12	RAB12	1	0	2	0		0	0	0	0
Q6IQ23	Q6IQ23	Pleckstrin homology domain-containing family A member 7	PLEKHA7	173	226	151	141		201	202	115	110
Q6IQ49	Q6IQ49	Protein SDE2 homolog	SDE2	0	0	1	0		2	1	4	2
Q6MZQ0	Q6MZQ0	Proline-rich protein 5-like	PRR5L	0	0	0	0		2	1	0	2
Q6N022;Q9NT68	Q6N022	Teneurin-4	TENM4	8	15	0	1		3	11	11	18
Q6NS38	Q6NS38	Alpha-ketoglutarate-dependent dioxygenase alkB homolog 2	ALKBH2	2	0	0	1		0	0	0	0
Q6NSJ2	Q6NSJ2	Pleckstrin homology-like domain family B member 3	PHLDB3	1	3	0	3		1	0	0	0
Q8TCE6;Q6NSW5	Q8TCE6;Q6NSW5	Protein FAM45A;Protein FAM45B	FAM45A;FAM45B	0	0	0	0		0	0	2	1
Q6NT76;P35680;P20823	Q6NT76;P35680;P20823	Homeobox-containing protein 1;Hepatocyte nuclear factor 1-beta;Hepatocyte nuclear factor 1-alpha	HMBOX1;HNF1B;HNF1A	0	0	0	0		2	0	0	0
Q6NTF9	Q6NTF9	Rhomboid domain-containing protein 2	RHBDD2	0	3	0	1		8	11	10	5
Q6NUQ1	Q6NUQ1	RAD50-interacting protein 1	RINT1	5	10	1	7		25	28	17	40
Q6NUQ4	Q6NUQ4	Transmembrane protein 214	TMEM214	43	72	33	42		64	80	74	45
Q6NW29	Q6NW29	RWD domain-containing protein 4	RWDD4	0	0	0	0		1	0	1	0
Q6NXT4	Q6NXT4	Zinc transporter 6	SLC30A6	19	26	4	14		24	29	14	19
Q6NYC8	Q6NYC8	Phostensin	PPP1R18	1	0	1	2		1	0	0	1
Q6NZ36	Q6NZ36	Fanconi anemia-associated protein of 20 kDa	FAAP20	0	0	0	0		1	2	0	2
Q6NZI2	Q6NZI2	Polymerase I and transcript release factor	PTRF	0	0	1	0		3	8	7	2
Q6P158	Q6P158	Putative ATP-dependent RNA helicase DHX57	DHX57	0	3	1	0		1	0	0	0
Q6P1J9	Q6P1J9	Parafibromin	CDC73	1	0	0	0		3	3	2	0
Q6P1K2	Q6P1K2	Polyamine-modulated factor 1	PMF1	1	1	0	0		6	8	5	1
Q6P1L5	Q6P1L5	Protein FAM117B	FAM117B	4	6	4	5		10	16	14	8
Q6P1M3	Q6P1M3	Lethal(2) giant larvae protein homolog 2	LLGL2	15	15	18	8		12	13	6	4
Q6P1N0	Q6P1N0	Coiled-coil and C2 domain-containing protein 1A	CC2D1A	293	268	256	285		273	247	210	210
Q6P1Q9	Q6P1Q9	Methyltransferase-like protein 2B	METTL2B	1	3	3	3		7	4	11	1
Q6P2H3	Q6P2H3	Centrosomal protein of 85 kDa	CEP85	26	48	4	45		68	88	47	87
Q6P2Q9	Q6P2Q9	Pre-mRNA-processing-splicing factor 8	PRPF8	1	7	3	1		7	6	3	2
Q6P3W7	Q6P3W7	SCY1-like protein 2	SCYL2	18	48	10	20		51	52	24	59
Q6P582;Q6NZ67	Q6P582;Q6NZ67	Mitotic-spindle organizing protein 2A;Mitotic-spindle organizing protein 2B	MZT2A;MZT2B	0	0	0	1		3	2	5	0
Q6P597	Q6P597	Kinesin light chain 3	KLC3	0	1	0	0		0	0	0	0
Q6P5Z2	Q6P5Z2	Serine/threonine-protein kinase N3	PKN3	3	28	4	8		22	28	8	18
Q6P6B1	Q6P6B1	Glutamate-rich protein 5	ERICH5	0	0	0	0		3	7	4	2
Q6P995	Q6P995	Protein FAM171B	FAM171B	5	5	2	0		9	13	6	9
Q6P996;Q6P474	Q6P996	Pyridoxal-dependent decarboxylase domain-containing protein 1	PDXDC1	72	140	42	87		187	202	194	269
Q6P9B6	Q6P9B6	TLD domain-containing protein 1	TLDC1	1	8	6	0		6	3	4	2
Q6P9H4;G9CGD6;Q8WXI2	Q6P9H4;G9CGD6	Connector enhancer of kinase suppressor of ras 3	CNKSR3	30	90	65	77		72	84	61	49
Q6PD74	Q6PD74	Alpha- and gamma-adaptin-binding protein p34	AAGAB	0	0	0	0		0	1	0	0
Q6PEW1	Q6PEW1	Zinc finger CCHC domain-containing protein 12	ZCCHC12	0	0	0	0		2	3	3	2
Q6PGN9	Q6PGN9	Proline/serine-rich coiled-coil protein 1	PSRC1	0	3	2	1		3	3	2	2
Q6PJ69	Q6PJ69	Tripartite motif-containing protein 65	TRIM65	0	0	0	0		3	1	0	0
Q6PJF5	Q6PJF5	Inactive rhomboid protein 2	RHBDF2	0	1	0	0		2	2	3	0
Q6PJP8	Q6PJP8	DNA cross-link repair 1A protein	DCLRE1A	1	4	1	4		5	3	1	2
Q6PJT7	Q6PJT7	Zinc finger CCCH domain-containing protein 14	ZC3H14	1	1	0	0		9	11	4	1
Q6PK04	Q6PK04	Coiled-coil domain-containing protein 137	CCDC137	1	0	0	1		2	0	1	0
Q6PKG0;Q659C4	Q6PKG0	La-related protein 1	LARP1	2	8	1	1		17	16	13	10
Q6PL24	Q6PL24	Protein TMED8	TMED8	5	10	3	8		13	15	10	16
Q6PML9	Q6PML9	Zinc transporter 9	SLC30A9	0	1	0	0		0	1	0	1
Q6PUV4	Q6PUV4	Complexin-2	CPLX2	2	0	0	1		0	0	0	0
Q6QNY1	Q6QNY1	Biogenesis of lysosome-related organelles complex 1 subunit 2	BLOC1S2	0	0	0	0		1	1	1	0
Q6R327	Q6R327	Rapamycin-insensitive companion of mTOR	RICTOR	0	2	0	4		6	7	1	3
Q6T4R5	Q6T4R5	Nance-Horan syndrome protein	NHS	79	73	9	20		30	35	26	42
Q6ULP2	Q6ULP2	Aftiphilin	AFTPH	0	0	0	2		4	5	0	8
Q6UN15	Q6UN15	Pre-mRNA 3-end-processing factor FIP1	FIP1L1	1	0	1	1		0	0	0	2
Q6UUV7	Q6UUV7	CREB-regulated transcription coactivator 3	CRTC3	0	0	0	0		2	3	0	2
Q6UVJ0	Q6UVJ0	Spindle assembly abnormal protein 6 homolog	SASS6	1	4	0	1		7	7	4	11
Q6UVK1	Q6UVK1	Chondroitin sulfate proteoglycan 4	CSPG4	7	9	1	1		6	10	16	10
Q6UWE0	Q6UWE0	E3 ubiquitin-protein ligase LRSAM1	LRSAM1	0	6	4	6		19	25	17	6
Q6UWI4	Q6UWI4	Protein shisa-2 homolog	SHISA2	0	0	0	1		3	3	4	3
Q6UWP8	Q6UWP8	Suprabasin	SBSN	0	0	1	0		0	0	0	0
Q6UX04	Q6UX04	Peptidyl-prolyl cis-trans isomerase CWC27 homolog	CWC27	0	1	1	0		3	4	3	1
Q6UX07	Q6UX07	Dehydrogenase/reductase SDR family member 13	DHRS13	0	2	0	0		4	3	2	1
Q6UXM1	Q6UXM1	Leucine-rich repeats and immunoglobulin-like domains protein 3	LRIG3	21	33	1	11		93	112	44	92
Q6V0I7	Q6V0I7	Protocadherin Fat 4	FAT4	1	5	0	0		8	14	13	11
Q6V1X1	Q6V1X1	Dipeptidyl peptidase 8	DPP8	0	0	0	0		0	0	0	1
Q6VY07	Q6VY07	Phosphofurin acidic cluster sorting protein 1	PACS1	0	2	0	0		3	3	1	0
Q6W2J9	Q6W2J9	BCL-6 corepressor	BCOR	0	0	0	0		2	1	0	3
Q6WCQ1	Q6WCQ1	Myosin phosphatase Rho-interacting protein	MPRIP	1	0	0	0		5	4	6	1
Q6WKZ4	Q6WKZ4	Rab11 family-interacting protein 1	RAB11FIP1	306	351	409	365		359	336	336	289
Q6XR72	Q6XR72	Zinc transporter 10	SLC30A10	0	1	0	1		8	3	5	7
Q6XZB0	Q6XZB0	Lipase member I	LIPI	0	0	0	0		0	0	0	0
Q6XZF7	Q6XZF7	Dynamin-binding protein	DNMBP	0	1	0	0		5	6	4	1
Q6Y7W6	Q6Y7W6	PERQ amino acid-rich with GYF domain-containing protein 2	GIGYF2	7	7	2	3		24	39	14	32
Q6ZMU1	Q6ZMU1	Putative protein C3P1	C3P1	1	1	1	1		1	2	2	2
Q6ZMZ3	Q6ZMZ3	Nesprin-3	SYNE3	0	0	0	0		4	6	1	1
Q6ZN19	Q6ZN19	Zinc finger protein 841	ZNF841	0	0	0	0		0	0	0	0
Q6ZNB6	Q6ZNB6	NF-X1-type zinc finger protein NFXL1	NFXL1	0	3	0	0		3	5	5	3
Q6ZQN7	Q6ZQN7	Solute carrier organic anion transporter family member 4C1	SLCO4C1	11	5	7	13		20	19	15	19
Q6ZQX7	Q6ZQX7	Protein LIAT1	LIAT1	0	0	0	0		0	1	1	0
Q6ZRC1	Q6ZRC1	Uncharacterized protein C4orf50	C4orf50	1	0	0	0		0	0	0	0
Q6ZRI6	Q6ZRI6	Uncharacterized protein C15orf39	C15orf39	0	0	0	0		2	4	0	0
Q6ZSR9	Q6ZSR9	Uncharacterized protein FLJ45252		5	5	3	1		7	16	11	9
Q6ZSZ5	Q6ZSZ5	Rho guanine nucleotide exchange factor 18	ARHGEF18	0	0	1	0		3	3	0	1
Q6ZTQ4	Q6ZTQ4	Cadherin-related family member 3	CDHR3	0	0	0	0		0	0	0	0
Q6ZU35	Q6ZU35	Uncharacterized protein KIAA1211	KIAA1211	0	0	0	0		1	2	0	2
Q6ZUT1	Q6ZUT1	Uncharacterized protein C11orf57	C11orf57	0	0	0	0		1	1	0	1
Q6ZV73	Q6ZV73	FYVE, RhoGEF and PH domain-containing protein 6	FGD6	1	1	1	2		19	20	16	8
Q6ZVD7	Q6ZVD7	Storkhead-box protein 1	STOX1	3	0	5	8		1	5	3	10
Q6ZVF9	Q6ZVF9	G protein-regulated inducer of neurite outgrowth 3	GPRIN3	64	85	57	40		77	92	132	107
Q6ZVL6	Q6ZVL6	UPF0606 protein KIAA1549L	KIAA1549L	0	1	0	0		4	2	2	1
Q6ZW31	Q6ZW31	Rho GTPase-activating protein SYDE1	SYDE1	0	3	0	3		3	3	0	5
Q6ZWJ1	Q6ZWJ1	Syntaxin-binding protein 4	STXBP4	1	2	1	2		13	15	15	16
Q70CQ4	Q70CQ4	Ubiquitin carboxyl-terminal hydrolase 31	USP31	27	53	33	38		54	55	41	17
Q70E73;Q7Z5R6	Q70E73	Ras-associated and pleckstrin homology domains-containing protein 1	RAPH1	9	11	1	1		21	31	16	7
Q70EK8	Q70EK8	Inactive ubiquitin carboxyl-terminal hydrolase 53	USP53	0	0	0	0		3	2	0	0
Q70EL1	Q70EL1	Inactive ubiquitin carboxyl-terminal hydrolase 54	USP54	1	2	0	1		10	15	3	17
Q70EL2	Q70EL2	Ubiquitin carboxyl-terminal hydrolase 45	USP45	0	0	0	0		0	0	0	0
Q70EL4	Q70EL4	Ubiquitin carboxyl-terminal hydrolase 43	USP43	0	0	0	2		3	2	0	0
Q70UQ0	Q70UQ0	Inhibitor of nuclear factor kappa-B kinase-interacting protein	IKBIP	0	0	1	0		0	1	0	0
Q71H61	Q71H61	Immunoglobulin-like domain-containing receptor 2	ILDR2	5	11	7	9		11	24	12	7
Q71RC2	Q71RC2	La-related protein 4	LARP4	0	1	0	0		1	1	0	2
Q71U36;P0DPH8;P0DPH7;Q6PEY2	Q71U36;P0DPH8;P0DPH7;Q6PEY2	Tubulin alpha-1A chain;Tubulin alpha-3E chain	TUBA1A;TUBA3E	0	1	0	1		3	4	4	3
Q765P7	Q765P7	MTSS1-like protein	MTSS1L	5	13	3	0		12	20	14	15
Q7KZF4	Q7KZF4	Staphylococcal nuclease domain-containing protein 1	SND1	16	28	21	16		14	8	8	3
Q7KZI7;Q96L34	Q7KZI7	Serine/threonine-protein kinase MARK2	MARK2	58	105	67	67		66	65	66	28
Q7L014	Q7L014	Probable ATP-dependent RNA helicase DDX46	DDX46	0	1	0	1		2	3	1	1
Q7L1T6	Q7L1T6	Cytochrome b5 reductase 4	CYB5R4	0	1	1	0		1	1	1	0
Q7L266	Q7L266	Isoaspartyl peptidase/L-asparaginase;Isoaspartyl peptidase/L-asparaginase alpha chain;Isoaspartyl peptidase/L-asparaginase beta chain	ASRGL1	18	18	13	14		18	17	20	10
Q7L2H7	Q7L2H7	Eukaryotic translation initiation factor 3 subunit M	EIF3M	0	0	0	0		1	1	2	3
Q7L3B6	Q7L3B6	Hsp90 co-chaperone Cdc37-like 1	CDC37L1	0	0	0	0		6	5	5	2
Q7L576	Q7L576	Cytoplasmic FMR1-interacting protein 1	CYFIP1	2	1	0	1		0	3	0	0
Q7L590	Q7L590	Protein MCM10 homolog	MCM10	0	0	1	0		1	4	0	0
Q7L5N1	Q7L5N1	COP9 signalosome complex subunit 6	COPS6	0	0	0	0		1	0	1	0
Q7L5Y1	Q7L5Y1	Mitochondrial enolase superfamily member 1	ENOSF1	0	0	0	0		1	0	0	0
Q7L7V1	Q7L7V1	Putative pre-mRNA-splicing factor ATP-dependent RNA helicase DHX32	DHX32	0	4	0	0		0	1	0	0
Q7L7X3	Q7L7X3	Serine/threonine-protein kinase TAO1	TAOK1	8	9	5	8		15	12	3	13
Q7L804	Q7L804	Rab11 family-interacting protein 2	RAB11FIP2	201	231	299	324		153	163	163	130
Q7L9B9	Q7L9B9	Endonuclease/exonuclease/phosphatase family domain-containing protein 1	EEPD1	0	0	0	0		1	0	1	0
Q7L9L4;Q9H8S9	Q7L9L4;Q9H8S9	MOB kinase activator 1B;MOB kinase activator 1A	MOB1B;MOB1A	5	4	2	3		3	4	6	1
Q7LG56	Q7LG56	Ribonucleoside-diphosphate reductase subunit M2 B	RRM2B	0	0	0	0		0	0	0	1
Q7RTN6	Q7RTN6	STE20-related kinase adapter protein alpha	STRADA	2	5	1	4		4	6	3	6
Q7RTP6	Q7RTP6	Protein-methionine sulfoxide oxidase MICAL3	MICAL3	64	74	47	26		130	133	88	69
Q7RTV0	Q7RTV0	PHD finger-like domain-containing protein 5A	PHF5A	2	4	1	4		0	0	2	2
Q7Z2K8	Q7Z2K8	G protein-regulated inducer of neurite outgrowth 1	GPRIN1	86	109	63	30		103	113	109	93
Q7Z2W4;Q9H0J9	Q7Z2W4	Zinc finger CCCH-type antiviral protein 1	ZC3HAV1	368	510	396	430		398	404	332	229
Q7Z3B4	Q7Z3B4	Nucleoporin p54	NUP54	0	0	0	0		1	1	1	1
Q7Z3D4	Q7Z3D4	LysM and putative peptidoglycan-binding domain-containing protein 3	LYSMD3	0	0	0	0		3	1	2	0
Q7Z3E2	Q7Z3E2	Coiled-coil domain-containing protein 186	CCDC186	0	0	0	0		0	0	0	1
Q7Z3E5	Q7Z3E5	LisH domain-containing protein ARMC9	ARMC9	0	0	0	0		3	3	1	0
Q7Z3G6	Q7Z3G6	Prickle-like protein 2	PRICKLE2	0	1	0	0		3	5	2	4
Q7Z3T8	Q7Z3T8	Zinc finger FYVE domain-containing protein 16	ZFYVE16	265	377	120	255		417	416	285	386
Q7Z3U7	Q7Z3U7	Protein MON2 homolog	MON2	0	2	0	0		0	0	1	12
Q7Z401	Q7Z401	C-myc promoter-binding protein	DENND4A	0	0	0	0		1	1	0	0
Q7Z417	Q7Z417	Nuclear fragile X mental retardation-interacting protein 2	NUFIP2	11	0	2	7		8	10	16	8
Q7Z434	Q7Z434	Mitochondrial antiviral-signaling protein	MAVS	26	23	18	12		22	28	41	22
Q7Z478	Q7Z478	ATP-dependent RNA helicase DHX29	DHX29	0	0	1	0		1	1	1	0
Q7Z4G4	Q7Z4G4	tRNA (guanine(10)-N2)-methyltransferase homolog	TRMT11	0	1	0	0		1	1	2	0
Q7Z4H7	Q7Z4H7	HAUS augmin-like complex subunit 6	HAUS6	0	0	0	1		5	4	3	7
Q7Z4W1	Q7Z4W1	L-xylulose reductase	DCXR	1	2	1	0		2	5	1	2
Q7Z569	Q7Z569	BRCA1-associated protein	BRAP	0	0	0	0		1	1	0	0
Q7Z5H3	Q7Z5H3	Rho GTPase-activating protein 22	ARHGAP22	35	48	31	36		98	105	101	74
Q7Z5L2	Q7Z5L2	Coiled-coil domain-containing protein R3HCC1L	R3HCC1L	0	0	0	0		2	2	3	2
Q7Z5N4	Q7Z5N4	Protein sidekick-1	SDK1	1	1	1	0		9	13	2	6
Q7Z601	Q7Z601	Probable G-protein coupled receptor 142	GPR142	0	0	1	0		0	0	0	0
Q7Z698	Q7Z698	Sprouty-related, EVH1 domain-containing protein 2	SPRED2	5	9	3	4		14	13	10	9
Q7Z699	Q7Z699	Sprouty-related, EVH1 domain-containing protein 1	SPRED1	1	1	1	0		0	1	1	1
Q7Z6B7	Q7Z6B7	SLIT-ROBO Rho GTPase-activating protein 1	SRGAP1	0	0	0	0		2	4	2	1
Q7Z6E9	Q7Z6E9	E3 ubiquitin-protein ligase RBBP6	RBBP6	10	19	10	8		14	11	19	6
Q7Z6J0	Q7Z6J0	E3 ubiquitin-protein ligase SH3RF1	SH3RF1	1	1	2	2		16	11	5	15
Q7Z6K3	Q7Z6K3	Protein prenyltransferase alpha subunit repeat-containing protein 1	PTAR1	0	2	0	0		4	3	2	1
Q7Z6K5	Q7Z6K5	Arpin	ARPIN	2	1	2	2		1	2	1	0
Q7Z739	Q7Z739	YTH domain-containing family protein 3	YTHDF3	2	0	1	13		7	9	4	1
Q7Z7A3	Q7Z7A3	Cytoplasmic tRNA 2-thiolation protein 1	CTU1	0	0	0	0		1	0	0	0
Q7Z7C8	Q7Z7C8	Transcription initiation factor TFIID subunit 8	TAF8	0	0	0	0		2	0	0	1
Q7Z7K0	Q7Z7K0	COX assembly mitochondrial protein homolog	CMC1	1	0	1	0		1	0	0	0
Q80923	Q80923			0	0	0	0		0	0	0	0
Q86SJ2	Q86SJ2	Amphoterin-induced protein 2	AMIGO2	0	1	0	0		5	7	7	2
Q86SK9	Q86SK9	Stearoyl-CoA desaturase 5	SCD5	2	12	1	3		6	13	10	4
Q86SQ0	Q86SQ0	Pleckstrin homology-like domain family B member 2	PHLDB2	35	49	57	49		64	68	44	36
Q86SS6	Q86SS6	Synaptotagmin-9	SYT9	0	2	0	0		0	0	0	0
Q86T82	Q86T82	Ubiquitin carboxyl-terminal hydrolase 37	USP37	0	0	0	0		0	0	0	0
Q86TA1	Q86TA1	MOB kinase activator 3B	MOB3B	0	1	0	1		0	2	1	0
Q86TB9	Q86TB9	Protein PAT1 homolog 1	PATL1	2	5	0	0		15	18	9	13
Q86TG7	Q86TG7	Retrotransposon-derived protein PEG10	PEG10	39	46	36	32		24	25	28	22
Q86TP1	Q86TP1	Protein prune homolog	PRUNE	0	0	1	0		7	2	2	1
Q86TX2;P49753	Q86TX2;P49753	Acyl-coenzyme A thioesterase 1;Acyl-coenzyme A thioesterase 2, mitochondrial	ACOT1;ACOT2	22	34	35	33		33	20	30	22
Q86U42	Q86U42	Polyadenylate-binding protein 2	PABPN1	0	2	0	0		2	1	0	2
Q86UA6	Q86UA6	RPA-interacting protein	RPAIN	0	1	0	0		1	0	1	0
Q86UD5	Q86UD5	Mitochondrial sodium/hydrogen exchanger 9B2	SLC9B2	0	0	0	0		2	1	2	3
Q86UE4	Q86UE4	Protein LYRIC	MTDH	290	297	434	413		187	188	242	151
Q86UK7	Q86UK7	Zinc finger protein 598	ZNF598	5	12	5	10		22	34	15	28
Q86UL3	Q86UL3	Glycerol-3-phosphate acyltransferase 4	AGPAT6	0	0	0	1		1	2	2	2
Q86UP2	Q86UP2	Kinectin	KTN1	28	25	16	3		62	82	85	60
Q86UU1	Q86UU1	Pleckstrin homology-like domain family B member 1	PHLDB1	7	8	10	24		28	33	21	32
Q86UW9	Q86UW9	Probable E3 ubiquitin-protein ligase DTX2	DTX2	3	2	1	3		1	2	0	3
Q86V48	Q86V48	Leucine zipper protein 1	LUZP1	31	35	15	21		100	166	99	70
Q86V81	Q86V81	THO complex subunit 4	ALYREF	1	3	0	1		4	2	3	1
Q86V97;Q8WVZ9	Q86V97	Kelch repeat and BTB domain-containing protein 6	KBTBD6	3	7	0	0		1	5	2	0
Q86VH4	Q86VH4	Leucine-rich repeat transmembrane neuronal protein 4	LRRTM4	1	0	0	0		0	0	0	0
Q86VI3	Q86VI3	Ras GTPase-activating-like protein IQGAP3	IQGAP3	0	0	0	0		0	0	0	0
Q86VQ1	Q86VQ1	Glucocorticoid-induced transcript 1 protein	GLCCI1	1	0	3	1		6	4	7	5
Q86VW2	Q86VW2	Rho guanine nucleotide exchange factor 25	ARHGEF25	0	3	0	0		3	5	2	0
Q86W25	Q86W25	NACHT, LRR and PYD domains-containing protein 13	NLRP13	0	0	0	0		0	0	0	0
Q86W34	Q86W34	Archaemetzincin-2	AMZ2	0	3	3	3		1	0	1	0
Q86W56	Q86W56	Poly(ADP-ribose) glycohydrolase	PARG	0	0	0	0		3	3	0	1
Q86W74	Q86W74	Ankyrin repeat domain-containing protein 46	ANKRD46	0	2	0	0		1	3	3	0
Q86W92	Q86W92	Liprin-beta-1	PPFIBP1	25	58	25	15		100	137	72	80
Q86WN1	Q86WN1	F-BAR and double SH3 domains protein 1	FCHSD1	0	1	0	0		0	0	0	0
Q86WP2	Q86WP2	Vasculin	GPBP1	5	19	14	1		11	13	11	3
Q86WR7	Q86WR7	Proline and serine-rich protein 2	PROSER2	1	6	9	3		7	6	7	2
Q86WV6	Q86WV6	Stimulator of interferon genes protein	TMEM173	6	9	1	3		9	7	11	5
Q86X10	Q86X10	Ral GTPase-activating protein subunit beta	RALGAPB	1	5	0	1		14	16	4	11
Q86X27;Q5JS13	Q86X27	Ras-specific guanine nucleotide-releasing factor RalGPS2	RALGPS2	0	7	3	2		13	16	10	2
Q86X29	Q86X29	Lipolysis-stimulated lipoprotein receptor	LSR	78	118	90	104		126	126	125	94
Q86X53	Q86X53	Glutamate-rich protein 1	ERICH1	0	0	0	0		0	1	2	0
Q86XA9	Q86XA9	HEAT repeat-containing protein 5A	HEATR5A	0	1	0	0		0	0	0	1
Q86XL3	Q86XL3	Ankyrin repeat and LEM domain-containing protein 2	ANKLE2	109	165	70	113		315	329	250	207
Q86XP3	Q86XP3	ATP-dependent RNA helicase DDX42	DDX42	3	5	2	1		10	8	4	5
Q86XZ4	Q86XZ4	Spermatogenesis-associated serine-rich protein 2	SPATS2	0	1	3	0		0	1	2	0
Q86Y07	Q86Y07	Serine/threonine-protein kinase VRK2	VRK2	1	20	7	9		8	7	3	6
Q86Y37	Q86Y37	CDK2-associated and cullin domain-containing protein 1	CACUL1	0	1	0	0		4	5	4	7
Q86Y82	Q86Y82	Syntaxin-12	STX12	14	22	8	16		30	25	31	24
Q86YF9	Q86YF9	Zinc finger protein DZIP1	DZIP1	40	45	27	27		73	88	40	82
Q86YL5	Q86YL5	Testis development-related protein	TDRP	32	61	50	60		36	45	39	29
Q86YM7;REV__Q8N4C6;Q9NSC5	Q86YM7	Homer protein homolog 1	HOMER1	4	24	5	8		29	19	20	8
Q86YQ8;Q8IYJ1	Q86YQ8	Copine-8	CPNE8	12	65	38	16		99	109	107	80
Q86YR5	Q86YR5	G-protein-signaling modulator 1	GPSM1	0	0	0	2		5	7	3	0
Q86YS3	Q86YS3	Rab11 family-interacting protein 4	RAB11FIP4	0	0	0	1		2	4	2	0
Q86YS7	Q86YS7	C2 domain-containing protein 5	C2CD5	4	11	8	11		3	6	0	2
Q86YT6	Q86YT6	E3 ubiquitin-protein ligase MIB1	MIB1	48	43	35	31		33	28	20	25
Q86YV5	Q86YV5	Tyrosine-protein kinase SgK223	SGK223	0	2	0	3		7	10	7	16
Q8IU85	Q8IU85	Calcium/calmodulin-dependent protein kinase type 1D	CAMK1D	0	0	0	0		2	2	4	0
Q8IU89	Q8IU89	Ceramide synthase 3	CERS3	0	0	0	0		0	0	0	0
Q8IUD2;O15083	Q8IUD2	ELKS/Rab6-interacting/CAST family member 1	ERC1	7	4	7	5		24	19	5	8
Q8IUH4	Q8IUH4	Palmitoyltransferase ZDHHC13	ZDHHC13	0	0	0	0		2	1	1	2
Q8IUR0	Q8IUR0	Trafficking protein particle complex subunit 5	TRAPPC5	0	0	0	0		3	2	2	1
Q8IUW5	Q8IUW5	RELT-like protein 1	RELL1	29	35	22	23		43	37	51	23
Q8IV08	Q8IV08	Phospholipase D3	PLD3	0	2	0	0		3	5	5	1
Q8IV48	Q8IV48	3-5 exoribonuclease 1	ERI1	0	0	0	0		1	2	1	0
Q8IV50	Q8IV50	LysM and putative peptidoglycan-binding domain-containing protein 2	LYSMD2	3	6	1	3		7	6	6	5
Q8IVD9	Q8IVD9	NudC domain-containing protein 3	NUDCD3	0	0	0	0		3	2	7	2
Q8IVF2	Q8IVF2	Protein AHNAK2	AHNAK2	5	9	2	2		9	9	13	4
Q8IVH8;Q12851	Q8IVH8	Mitogen-activated protein kinase kinase kinase kinase 3	MAP4K3	9	10	9	5		9	8	3	7
Q8IVL1	Q8IVL1	Neuron navigator 2	NAV2	3	1	0	0		2	5	3	9
Q8IVM0	Q8IVM0	Coiled-coil domain-containing protein 50	CCDC50	13	25	21	11		20	17	14	8
Q8IVT5	Q8IVT5	Kinase suppressor of Ras 1	KSR1	0	0	0	0		0	0	0	1
Q8IW50	Q8IW50	Protein FAM219A	FAM219A	1	0	0	4		1	0	1	1
Q8IWB7	Q8IWB7	WD repeat and FYVE domain-containing protein 1	WDFY1	0	1	1	0		12	6	12	3
Q8IWB9	Q8IWB9	Testis-expressed sequence 2 protein	TEX2	0	0	0	0		12	9	9	2
Q8IWC1	Q8IWC1	MAP7 domain-containing protein 3	MAP7D3	96	68	91	43		102	130	112	62
Q8IWE4	Q8IWE4	DCN1-like protein 3	DCUN1D3	0	0	0	1		1	1	1	0
Q8IWF6	Q8IWF6	Protein DENND6A	DENND6A	3	31	8	14		15	19	21	15
Q8IWG1	Q8IWG1	WD repeat-containing protein 63	WDR63	0	0	0	0		1	0	1	2
Q8IWI9	Q8IWI9	MAX gene-associated protein	MGA	0	3	0	2		7	7	4	2
Q8IWJ2	Q8IWJ2	GRIP and coiled-coil domain-containing protein 2	GCC2	0	0	0	0		51	13	2	3
Q8IWK6	Q8IWK6	Probable G-protein coupled receptor 125	GPR125	6	0	2	3		6	21	15	12
Q8IWP9	Q8IWP9	Coiled-coil domain-containing protein 28A	CCDC28A	3	2	2	2		2	3	0	1
Q8IWU2	Q8IWU2	Serine/threonine-protein kinase LMTK2	LMTK2	1	4	1	6		11	12	4	27
Q8IWW6	Q8IWW6	Rho GTPase-activating protein 12	ARHGAP12	39	68	36	29		70	55	57	39
Q8IWZ3	Q8IWZ3	Ankyrin repeat and KH domain-containing protein 1	ANKHD1	74	79	16	48		116	96	55	85
Q8IWZ8	Q8IWZ8	SURP and G-patch domain-containing protein 1	SUGP1	0	1	0	0		1	1	2	2
Q8IX01	Q8IX01	SURP and G-patch domain-containing protein 2	SUGP2	0	1	0	0		12	13	1	6
Q8IX07	Q8IX07	Zinc finger protein ZFPM1	ZFPM1	0	0	0	1		0	0	0	0
Q8IX90	Q8IX90	Spindle and kinetochore-associated protein 3	SKA3	4	4	3	5		22	18	13	13
Q8IXJ6	Q8IXJ6	NAD-dependent protein deacetylase sirtuin-2	SIRT2	5	15	4	4		24	18	16	15
Q8IXL7	Q8IXL7	Methionine-R-sulfoxide reductase B3	MSRB3	7	16	15	13		6	11	6	3
Q8IXN7	Q8IXN7	N-acetylaspartylglutamate synthase A	RIMKLA	0	1	0	0		2	2	1	1
Q8IXQ4	Q8IXQ4	GPALPP motifs-containing protein 1	GPALPP1	1	3	0	1		2	2	0	0
Q8IXS6	Q8IXS6	Paralemmin-2	PALM2	3	12	7	2		26	34	40	14
Q8IXS8	Q8IXS8	Protein FAM126B	FAM126B	1	2	1	0		4	2	4	0
Q8IXU6	Q8IXU6	Solute carrier family 35 member F2	SLC35F2	3	2	1	1		0	3	1	3
Q8IXW5	Q8IXW5	Putative RNA polymerase II subunit B1 CTD phosphatase RPAP2	RPAP2	0	0	0	0		2	2	2	1
Q8IY31	Q8IY31	Intraflagellar transport protein 20 homolog	IFT20	4	13	3	9		6	5	6	4
Q8IY33	Q8IY33	MICAL-like protein 2	MICALL2	0	0	0	0		0	1	0	0
Q8IY37	Q8IY37	Probable ATP-dependent RNA helicase DHX37	DHX37	0	0	0	1		0	1	0	0
Q8IY63	Q8IY63	Angiomotin-like protein 1	AMOTL1	34	45	22	27		98	104	78	84
Q8IY67	Q8IY67	Ribonucleoprotein PTB-binding 1	RAVER1	2	6	1	3		13	18	8	6
Q8IY81	Q8IY81	pre-rRNA processing protein FTSJ3	FTSJ3	8	6	5	5		21	24	14	12
Q8IYA2	Q8IYA2	Putative coiled-coil domain-containing protein 144C	CCDC144CP	0	0	0	0		2	3	5	2
Q8IYA6	Q8IYA6	Cytoskeleton-associated protein 2-like	CKAP2L	1	0	3	8		1	2	4	4
Q8IYB1	Q8IYB1	Protein MB21D2	MB21D2	31	106	42	49		52	44	29	35
Q8IYB3	Q8IYB3	Serine/arginine repetitive matrix protein 1	SRRM1	0	1	0	0		2	2	2	2
Q8IYB5	Q8IYB5	Stromal membrane-associated protein 1	SMAP1	20	40	30	26		31	34	32	18
Q8IYD1	Q8IYD1	Eukaryotic peptide chain release factor GTP-binding subunit ERF3B	GSPT2	6	9	18	11		23	22	21	17
Q8IYF3	Q8IYF3	Testis-expressed sequence 11 protein	TEX11	0	0	0	0		0	0	0	0
Q8IYI6	Q8IYI6	Exocyst complex component 8	EXOC8	0	0	0	0		1	8	1	1
Q8IYL3	Q8IYL3	UPF0688 protein C1orf174	C1orf174	0	0	1	1		2	0	2	0
Q8IYS1	Q8IYS1	Peptidase M20 domain-containing protein 2	PM20D2	0	0	0	0		2	0	0	2
Q8IYX4	Q8IYX4	Dead end protein homolog 1	DND1	0	0	0	0		0	0	0	0
Q8IYX8	Q8IYX8	Centrosomal protein CEP57L1	CEP57L1	0	1	1	0		3	2	0	0
Q8IZ21	Q8IZ21	Phosphatase and actin regulator 4	PHACTR4	45	63	37	10		95	100	138	102
Q8IZ41	Q8IZ41	Ras and EF-hand domain-containing protein	RASEF	0	0	0	0		1	1	0	3
Q8IZA0	Q8IZA0	Dyslexia-associated protein KIAA0319-like protein	KIAA0319L	0	1	0	0		3	1	3	2
Q8IZC4	Q8IZC4	Rhotekin-2	RTKN2	0	3	3	4		3	3	3	6
Q8IZD9	Q8IZD9	Dedicator of cytokinesis protein 3	DOCK3	1	0	0	0		0	0	0	3
Q8IZE3	Q8IZE3	Protein-associating with the carboxyl-terminal domain of ezrin	SCYL3	2	22	2	5		26	29	26	27
Q8IZH2	Q8IZH2	5-3 exoribonuclease 1	XRN1	29	60	3	37		76	94	34	47
Q8IZJ1	Q8IZJ1	Netrin receptor UNC5B	UNC5B	50	93	8	31		35	50	28	36
Q8IZN3	Q8IZN3	Probable palmitoyltransferase ZDHHC14	ZDHHC14	11	17	14	13		32	21	35	19
Q8IZP0	Q8IZP0	Abl interactor 1	ABI1	56	108	45	44		77	89	85	51
Q8N0U8	Q8N0U8	Vitamin K epoxide reductase complex subunit 1-like protein 1	VKORC1L1	0	0	0	0		3	4	3	0
Q8N0X7	Q8N0X7	Spartin	SPG20	8	24	9	13		30	29	16	29
Q8N0Z3	Q8N0Z3	Spindle and centriole-associated protein 1	SPICE1	0	0	0	0		6	3	0	3
Q8N128	Q8N128	Protein FAM177A1	FAM177A1	2	5	0	0		5	5	7	5
Q8N183	Q8N183	Mimitin, mitochondrial	NDUFAF2	7	10	12	10		15	11	20	7
Q8N1G2	Q8N1G2	Cap-specific mRNA (nucleoside-2-O-)-methyltransferase 1	CMTR1	1	3	1	0		0	1	1	0
Q8N1H7	Q8N1H7	Protein SIX6OS1	SIX6OS1	0	0	0	0		0	1	0	0
Q8N1I0	Q8N1I0	Dedicator of cytokinesis protein 4	DOCK4	1	9	1	4		41	30	10	18
Q8N2K0	Q8N2K0	Monoacylglycerol lipase ABHD12	ABHD12	0	5	0	2		12	7	9	3
Q8N2K1	Q8N2K1	Ubiquitin-conjugating enzyme E2 J2	UBE2J2	0	0	0	0		0	3	2	0
Q8NFZ4;Q8N2Q7;Q8NFZ3;Q8N0W4	Q8NFZ4;Q8N2Q7;Q8NFZ3;Q8N0W4	Neuroligin-2;Neuroligin-1;Neuroligin-4, Y-linked;Neuroligin-4, X-linked	NLGN2;NLGN1;NLGN4Y;NLGN4X	0	0	0	2		2	2	3	3
Q8N350	Q8N350	Protein Dos	DOS	8	12	7	9		21	31	26	33
Q8N3C0	Q8N3C0	Activating signal cointegrator 1 complex subunit 3	ASCC3	4	16	0	2		13	23	6	7
Q8N3D4	Q8N3D4	EH domain-binding protein 1-like protein 1	EHBP1L1	0	0	0	0		0	1	0	0
Q8N3F8	Q8N3F8	MICAL-like protein 1	MICALL1	38	52	22	23		80	67	45	49
Q8N3P4	Q8N3P4	Vacuolar protein sorting-associated protein 8 homolog	VPS8	7	20	1	8		27	35	13	40
Q8N3R9	Q8N3R9	MAGUK p55 subfamily member 5	MPP5	10	30	14	6		31	29	28	14
Q8N441	Q8N441	Fibroblast growth factor receptor-like 1	FGFRL1	2	9	5	3		6	7	4	1
Q8N4B1	Q8N4B1	Sesquipedalian-1	FAM109A	0	0	1	0		0	1	0	0
Q8N4C8	Q8N4C8	Misshapen-like kinase 1	MINK1	134	197	141	198		159	161	127	121
Q8N4Q1	Q8N4Q1	Mitochondrial intermembrane space import and assembly protein 40	CHCHD4	1	0	0	0		0	1	0	0
Q8N4S9	Q8N4S9	MARVEL domain-containing protein 2	MARVELD2	54	91	50	47		146	167	139	99
Q8N4V1	Q8N4V1	Membrane magnesium transporter 1	MMGT1	0	1	0	0		1	1	2	1
Q8N511	Q8N511	Transmembrane protein 199	TMEM199	0	0	0	0		0	0	3	2
Q8N573	Q8N573	Oxidation resistance protein 1	OXR1	2	0	3	1		14	10	7	21
Q8N5C8	Q8N5C8	TGF-beta-activated kinase 1 and MAP3K7-binding protein 3	TAB3	0	2	0	0		1	2	0	8
Q8N5F7;Q5M9Q1	Q8N5F7;Q5M9Q1	NF-kappa-B-activating protein;NKAP-like protein	NKAP;NKAPL	5	12	3	1		3	8	2	4
Q8N5G2	Q8N5G2	Macoilin	TMEM57	42	61	14	21		64	58	45	55
Q8N5I2	Q8N5I2	Arrestin domain-containing protein 1	ARRDC1	6	14	17	22		11	9	9	15
Q8N5I9	Q8N5I9	Uncharacterized protein C12orf45	C12orf45	3	3	1	4		4	5	2	0
Q8N5J2	Q8N5J2	Protein FAM63A	FAM63A	0	0	0	0		0	2	0	0
Q8N5K1	Q8N5K1	CDGSH iron-sulfur domain-containing protein 2	CISD2	22	34	10	12		30	32	31	29
Q8N5M4	Q8N5M4	Tetratricopeptide repeat protein 9C	TTC9C	3	9	2	3		13	12	8	6
Q8N5S9	Q8N5S9	Calcium/calmodulin-dependent protein kinase kinase 1	CAMKK1	0	0	0	0		2	1	1	0
Q8N5U6	Q8N5U6	RING finger protein 10	RNF10	1	2	2	0		1	0	0	2
Q8N5Y8	Q8N5Y8	Mono [ADP-ribose] polymerase PARP16	PARP16	3	10	1	4		5	12	6	2
Q8N684	Q8N684	Cleavage and polyadenylation specificity factor subunit 7	CPSF7	0	0	0	0		1	0	0	0
Q8N6H7	Q8N6H7	ADP-ribosylation factor GTPase-activating protein 2	ARFGAP2	43	79	24	49		54	65	50	58
Q8N6N3	Q8N6N3	UPF0690 protein C1orf52	C1orf52	0	0	0	0		1	2	3	0
Q8N6S4	Q8N6S4	Ankyrin repeat domain-containing protein 13C	ANKRD13C	0	0	2	0		2	2	4	0
Q8N6S5	Q8N6S5	ADP-ribosylation factor-like protein 6-interacting protein 6	ARL6IP6	0	0	0	0		0	1	1	0
Q8N6T3	Q8N6T3	ADP-ribosylation factor GTPase-activating protein 1	ARFGAP1	8	23	5	15		36	37	38	25
Q8N6V9	Q8N6V9	Testis-expressed sequence 9 protein	TEX9	1	0	0	1		1	0	0	3
Q8N7J2	Q8N7J2	APC membrane recruitment protein 2	AMER2	0	1	2	0		0	1	1	0
Q8N7R7;Q5T2Q4	Q8N7R7	Cyclin-Y-like protein 1	CCNYL1	2	6	0	0		8	3	8	2
Q8N8I0	Q8N8I0	Sterile alpha motif domain-containing protein 12	SAMD12	1	0	0	0		1	1	1	0
Q8N8S7;Q9UI08	Q8N8S7	Protein enabled homolog	ENAH	10	20	6	4		38	32	28	11
Q8N8Z6	Q8N8Z6	Discoidin, CUB and LCCL domain-containing protein 1	DCBLD1	0	0	1	0		7	4	6	3
Q8N999	Q8N999	Uncharacterized protein C12orf29	C12orf29	0	0	0	0		1	2	2	0
Q8N9F0	Q8N9F0	N-acetylaspartate synthetase	NAT8L	0	0	0	0		0	0	1	0
Q8N9I9	Q8N9I9	Probable E3 ubiquitin-protein ligase DTX3	DTX3	0	0	3	2		0	1	2	1
Q8N9N2	Q8N9N2	Activating signal cointegrator 1 complex subunit 1	ASCC1	0	1	0	0		2	0	2	0
Q8N9N7	Q8N9N7	Leucine-rich repeat-containing protein 57	LRRC57	0	2	2	1		1	1	1	0
Q8N9Q2	Q8N9Q2	Protein SREK1IP1	SREK1IP1	5	4	3	3		8	6	2	7
Q8N9U0	Q8N9U0	Tandem C2 domains nuclear protein	TC2N	17	44	29	35		33	23	23	18
Q8NB16	Q8NB16	Mixed lineage kinase domain-like protein	MLKL	0	0	0	0		2	1	1	1
Q8NB25	Q8NB25	Protein FAM184A	FAM184A	0	5	0	3		27	26	0	18
Q8NBI5	Q8NBI5	Solute carrier family 43 member 3	SLC43A3	0	0	0	0		0	0	0	0
Q8NBT2	Q8NBT2	Kinetochore protein Spc24	SPC24	0	3	0	1		0	1	2	0
Q8NBU5	Q8NBU5	ATPase family AAA domain-containing protein 1	ATAD1	0	0	0	0		1	0	1	1
Q8NC42	Q8NC42	E3 ubiquitin-protein ligase RNF149	RNF149	0	0	0	0		7	11	1	5
Q8NC51	Q8NC51	Plasminogen activator inhibitor 1 RNA-binding protein	SERBP1	54	57	89	56		76	61	83	51
Q8NC67	Q8NC67	Neuropilin and tolloid-like protein 2	NETO2	32	75	21	16		38	43	38	29
Q8NC96	Q8NC96	Adaptin ear-binding coat-associated protein 1	NECAP1	1	2	2	2		3	2	3	1
Q8NCA5	Q8NCA5	Protein FAM98A	FAM98A	1	0	0	0		0	0	0	0
Q8NCB2	Q8NCB2	CaM kinase-like vesicle-associated protein	CAMKV	0	0	1	0		0	0	0	0
Q8NCE2	Q8NCE2	Myotubularin-related protein 14	MTMR14	0	0	0	0		0	2	0	0
Q8NCG7	Q8NCG7	Sn1-specific diacylglycerol lipase beta	DAGLB	0	0	0	0		0	0	0	0
Q8NCM8	Q8NCM8	Cytoplasmic dynein 2 heavy chain 1	DYNC2H1	0	0	0	0		0	0	0	0
Q8NCX0	Q8NCX0	Coiled-coil domain-containing protein 150	CCDC150	0	0	0	0		0	0	0	0
Q8ND24	Q8ND24	RING finger protein 214	RNF214	0	0	1	3		8	5	3	11
Q8ND30	Q8ND30	Liprin-beta-2	PPFIBP2	0	0	0	0		0	2	0	0
Q8ND56	Q8ND56	Protein LSM14 homolog A	LSM14A	5	22	7	8		12	13	11	7
Q8ND76	Q8ND76	Cyclin-Y	CCNY	2	6	2	6		20	15	17	5
Q8ND83	Q8ND83	SLAIN motif-containing protein 1	SLAIN1	0	3	0	1		1	6	6	6
Q8NDD1	Q8NDD1	Uncharacterized protein C1orf131	C1orf131	0	1	0	0		2	0	1	0
Q8NDI1	Q8NDI1	EH domain-binding protein 1	EHBP1	175	201	195	136		211	222	175	113
Q8NDV7	Q8NDV7	Trinucleotide repeat-containing gene 6A protein	TNRC6A	668	693	49	325		666	617	311	769
Q8NDW8	Q8NDW8	Tetratricopeptide repeat protein 21A	TTC21A	0	0	0	0		0	0	0	0
Q8NE01	Q8NE01	Metal transporter CNNM3	CNNM3	3	7	0	0		12	11	18	8
Q8NE71	Q8NE71	ATP-binding cassette sub-family F member 1	ABCF1	15	25	42	17		33	25	20	16
Q8NEE8	Q8NEE8	Tetratricopeptide repeat protein 16	TTC16	0	0	0	0		0	0	0	0
Q8NEF9	Q8NEF9	Serum response factor-binding protein 1	SRFBP1	2	3	4	0		5	1	4	1
Q8NEG7	Q8NEG7	Protein DENND6B	DENND6B	0	1	0	0		0	2	0	0
Q8NEH6	Q8NEH6	Meiosis-specific nuclear structural protein 1	MNS1	0	0	0	0		1	2	0	0
Q8NEN9	Q8NEN9	PDZ domain-containing protein 8	PDZD8	0	0	0	0		3	3	1	2
Q8NEU8	Q8NEU8	DCC-interacting protein 13-beta	APPL2	0	0	0	0		0	3	0	0
Q8NEV8	Q8NEV8	Exophilin-5	EXPH5	2	1	3	2		8	13	3	14
Q8NEW0	Q8NEW0	Zinc transporter 7	SLC30A7	2	1	0	1		5	6	4	7
Q8NEY1	Q8NEY1	Neuron navigator 1	NAV1	3	1	0	1		3	7	8	8
Q8NEZ2	Q8NEZ2	Vacuolar protein sorting-associated protein 37A	VPS37A	3	24	0	5		54	50	35	48
Q8NF91	Q8NF91	Nesprin-1	SYNE1	0	0	0	0		0	0	0	1
[truncated: 1,186 more rows]
